# Supplementary material for: STAG2 loss amplifies EWS-FLI1-driven microsatellite enhancer activity promoting Ewing sarcoma aggressiveness
Source: Proc Natl Acad Sci U S A. 2026 Apr 8;123(15):e2537425123. doi: 10.1073/pnas.2537425123 (PMC13079922; doi:10.1073/pnas.2537425123)
Supplement: Supplementary file 2 — Dataset S01 (XLSX) [file pnas.2537425123.sd01.xlsx]

## Sheet: 10X_enhancer
Signature	Genes
Enhancer_10x	CTTNBP2NL
Enhancer_10x	TAFA3
Enhancer_10x	RPS10P7
Enhancer_10x	IL20
Enhancer_10x	BTF3P9
Enhancer_10x	C1orf216
Enhancer_10x	DAB1
Enhancer_10x	KCNA10
Enhancer_10x	RHOC
Enhancer_10x	PPM1J
Enhancer_10x	PTPN22
Enhancer_10x	CSRP1
Enhancer_10x	FCMR
Enhancer_10x	CCDC85A
Enhancer_10x	ALK
Enhancer_10x	DNAJC17P1
Enhancer_10x	MAPKAPK3
Enhancer_10x	EPHA3
Enhancer_10x	CLSTN2
Enhancer_10x	RPSAP31
Enhancer_10x	GADL1
Enhancer_10x	CISH
Enhancer_10x	WNT5A
Enhancer_10x	SLITRK3
Enhancer_10x	PARL
Enhancer_10x	CRYGS
Enhancer_10x	FAT4
Enhancer_10x	CTSO
Enhancer_10x	PDGFC
Enhancer_10x	MTRR
Enhancer_10x	C7
Enhancer_10x	SOWAHA
Enhancer_10x	C5orf49
Enhancer_10x	FASTKD3
Enhancer_10x	HAPLN1
Enhancer_10x	EFNA5
Enhancer_10x	MEMO1P2
Enhancer_10x	SAMD5
Enhancer_10x	RPS3AP23
Enhancer_10x	ARMC10
Enhancer_10x	FBXL13
Enhancer_10x	PRRT4
Enhancer_10x	NEIL2
Enhancer_10x	ERLIN2
Enhancer_10x	NARS1P2
Enhancer_10x	RIMS2
Enhancer_10x	COLEC10
Enhancer_10x	RNA5SP261
Enhancer_10x	CSMD3
Enhancer_10x	PLPP6
Enhancer_10x	SPATA6L
Enhancer_10x	PLXDC2
Enhancer_10x	BEST1
Enhancer_10x	POU2AF2
Enhancer_10x	ABTB2
Enhancer_10x	HIGD1AP8
Enhancer_10x	ARID2
Enhancer_10x	RAD9B
Enhancer_10x	CLEC7A
Enhancer_10x	SLC25A39P2
Enhancer_10x	TAS2R42
Enhancer_10x	LRP6
Enhancer_10x	VPS29
Enhancer_10x	SLAIN1
Enhancer_10x	AMER2
Enhancer_10x	LRFN5
Enhancer_10x	NAA30
Enhancer_10x	SIPA1L1
Enhancer_10x	FLRT2
Enhancer_10x	RCOR1
Enhancer_10x	DPF3
Enhancer_10x	BCL11B
Enhancer_10x	FES
Enhancer_10x	OR4F15
Enhancer_10x	CDH11
Enhancer_10x	IGF2BP1
Enhancer_10x	ZNF18
Enhancer_10x	KRT28
Enhancer_10x	KRTAP4-12
Enhancer_10x	KRTAP4-6
Enhancer_10x	KRTAP4-5
Enhancer_10x	SPOP
Enhancer_10x	DLX3
Enhancer_10x	KRTDAP
Enhancer_10x	RABAC1
Enhancer_10x	SLC17A7
Enhancer_10x	NDUFAF5
Enhancer_10x	C20orf144
Enhancer_10x	ACTL10
Enhancer_10x	CEBPB
Enhancer_10x	ESF1
Enhancer_10x	NECAB3
Enhancer_10x	MAFB
Enhancer_10x	JCADP1
Enhancer_10x	APP
Enhancer_10x	PEX26
Enhancer_10x	XPNPEP2
Enhancer_10x	ENOX2

## Sheet: 10x_promoter
Signature	Genes
Promoter_10x	CFL1P6
Promoter_10x	ACTG1P21
Promoter_10x	B4GALT3
Promoter_10x	SLC1A4
Promoter_10x	ACKR3
Promoter_10x	IFITM3P9
Promoter_10x	CCK
Promoter_10x	RPL7L1P13
Promoter_10x	TMEM229A
Promoter_10x	KDM7A
Promoter_10x	IZUMO3
Promoter_10x	NANOS1
Promoter_10x	HNRNPKP3
Promoter_10x	APOOP3
Promoter_10x	BEST3
Promoter_10x	OR4F6
Promoter_10x	SCNN1G
Promoter_10x	WWOX
Promoter_10x	CTNS
Promoter_10x	SPEM2
Promoter_10x	TNFSF12
Promoter_10x	LRRC37A11P
Promoter_10x	MYH13
Promoter_10x	SLFN12
Promoter_10x	FCGRT
Promoter_10x	OR7H1P
Promoter_10x	EPOR
Promoter_10x	PNMA8C
Promoter_10x	SLC23A2
Promoter_10x	GLRXP1
Promoter_10x	MTND1P17
Promoter_10x	NR0B1
Promoter_10x	E2F6P4

## Sheet: 1x_enhancer
Signature	Genes
Enhancer_1x	DPYSL5
Enhancer_1x	EMILIN1
Enhancer_1x	KHK
Enhancer_1x	IKZF2
Enhancer_1x	EPHA4
Enhancer_1x	TTC14
Enhancer_1x	SMARCC1
Enhancer_1x	PCDH7
Enhancer_1x	INSYN2B
Enhancer_1x	HECA
Enhancer_1x	EPHA7
Enhancer_1x	NDUFA4
Enhancer_1x	TWIST1
Enhancer_1x	TEX15
Enhancer_1x	ASAP1
Enhancer_1x	NR4A3
Enhancer_1x	ROR2
Enhancer_1x	PRR5L
Enhancer_1x	CHORDC1
Enhancer_1x	AAAS
Enhancer_1x	CEP152
Enhancer_1x	IRX5
Enhancer_1x	ARHGAP35
Enhancer_1x	RANBP3
Enhancer_1x	NKX2-2
Enhancer_1x	C20orf203
Enhancer_1x	EFNB1

## Sheet: 1x_promoter
Signature	Genes
Promoter_1x	H2AC18
Promoter_1x	CLK2
Promoter_1x	CCT7
Promoter_1x	SCLY
Promoter_1x	HES1
Promoter_1x	TIMP4
Promoter_1x	CEP135
Promoter_1x	LDB2
Promoter_1x	HSPA4
Promoter_1x	RPS23
Promoter_1x	FLOT1
Promoter_1x	LSM8
Promoter_1x	NDUFA4
Promoter_1x	NSUN5P2
Promoter_1x	LONRF1
Promoter_1x	TSNARE1
Promoter_1x	PRRC2B
Promoter_1x	OLFM1
Promoter_1x	PAXX
Promoter_1x	ARHGEF39
Promoter_1x	SF1
Promoter_1x	SLC29A2
Promoter_1x	KCNE3
Promoter_1x	TBK1
Promoter_1x	SYT1
Promoter_1x	LMO3
Promoter_1x	KIFC3
Promoter_1x	CNTROB
Promoter_1x	TACO1
Promoter_1x	TRIM16
Promoter_1x	FOXO3B
Promoter_1x	KANSL1
Promoter_1x	F2RL3
Promoter_1x	ZNF576
Promoter_1x	DNMT1
Promoter_1x	SPC24
Promoter_1x	CDC42EP5
Promoter_1x	GID8
Promoter_1x	PREX1
Promoter_1x	DIDO1
Promoter_1x	SPECC1L
Promoter_1x	XPNPEP3
Promoter_1x	GTSE1
Promoter_1x	ST13
