# Supplementary material for: STAG2 loss amplifies EWS-FLI1-driven microsatellite enhancer activity promoting Ewing sarcoma aggressiveness
Source: Proc Natl Acad Sci U S A. 2026 Apr 8;123(15):e2537425123. doi: 10.1073/pnas.2537425123 (PMC13079922; doi:10.1073/pnas.2537425123)
Supplement: Supplementary file 3 — Dataset S02 (XLSX) [file pnas.2537425123.sd02.xlsx]

## Sheet: Sheet1
55 gene prognostic signature
B4GALT3
NANOS1
BEST3
WWOX
CTNS
TNFSF12
MYH13
CTTNBP2NL
IL20
KCNA10
RHOC
PPM1J
CSRP1
CCDC85A
MAPKAPK3
CLSTN2
SOX2
GADL1
WNT5A
SLITRK3
FASTKD3
MYO10
HAPLN1
EFNA5
TMEM270
ELN
NEIL2
RIMS2
COLEC10
CSMD3
CER1
JCAD
BEST1
POU2AF2
ABTB2
ARID2
RAD9B
CLEC7A
LRP6
VPS29
PDS5B
BCL11B
IGF2BP1
SPOP
KCNN1
ARHGEF1
KRTDAP
NDUFAF5
C20orf144
ACTL10
ESF1
APP
PEX26
XPNPEP2
ENOX2
