# Supplementary material for: STAG2 loss amplifies EWS-FLI1-driven microsatellite enhancer activity promoting Ewing sarcoma aggressiveness
Source: Proc Natl Acad Sci U S A. 2026 Apr 8;123(15):e2537425123. doi: 10.1073/pnas.2537425123 (PMC13079922; doi:10.1073/pnas.2537425123)
Supplement: Supplementary file 4 — Dataset S03 (XLSX) [file pnas.2537425123.sd03.xlsx]

## Sheet: TC71_Hallmark
pathway	pval	padj	NES (shSTAG2 vs. shNC)
HALLMARK_MYC_TARGETS_V2	0.00115909	0.0422498	-1.79591
HALLMARK_INTERFERON_ALPHA_RESPONSE	0.00337998	0.0422498	-1.65797
HALLMARK_INTERFERON_GAMMA_RESPONSE	0.0017258	0.0422498	-1.59439
HALLMARK_APICAL_SURFACE	0.0488748	0.288035	-1.50502
HALLMARK_COAGULATION	0.0279115	0.199368	-1.44212
HALLMARK_KRAS_SIGNALING_UP	0.0634441	0.288382	-1.36048
HALLMARK_TNFA_SIGNALING_VIA_NFKB	0.0576071	0.288035	-1.3048
HALLMARK_COMPLEMENT	0.089153	0.318404	-1.29098
HALLMARK_EPITHELIAL_MESENCHYMAL_TRANSITION	0.188321	0.523114	-1.16528
HALLMARK_SPERMATOGENESIS	0.303738	0.723186	-1.10417
HALLMARK_UV_RESPONSE_UP	0.472674	0.848344	-0.984038
HALLMARK_ALLOGRAFT_REJECTION	0.476489	0.848344	-0.978146
HALLMARK_FATTY_ACID_METABOLISM	0.54294	0.848344	-0.959898
HALLMARK_PANCREAS_BETA_CELLS	0.518987	0.848344	-0.959081
HALLMARK_ADIPOGENESIS	0.663352	0.875409	-0.911174
HALLMARK_TGF_BETA_SIGNALING	0.636215	0.875409	-0.900133
HALLMARK_ESTROGEN_RESPONSE_LATE	0.671554	0.875409	-0.891019
HALLMARK_BILE_ACID_METABOLISM	0.631579	0.875409	-0.887528
HALLMARK_APOPTOSIS	0.682819	0.875409	-0.883496
HALLMARK_P53_PATHWAY	0.726483	0.879765	-0.876347
HALLMARK_INFLAMMATORY_RESPONSE	0.70347	0.879338	-0.867058
HALLMARK_MYOGENESIS	0.7474	0.879765	-0.855095
HALLMARK_DNA_REPAIR	0.81552	0.88906	-0.833963
HALLMARK_WNT_BETA_CATENIN_SIGNALING	0.774194	0.879765	-0.7994
HALLMARK_ANGIOGENESIS	0.769912	0.879765	-0.776704
HALLMARK_UNFOLDED_PROTEIN_RESPONSE	0.937126	0.996942	-0.717509
HALLMARK_MYC_TARGETS_V1	1	1	-0.538193
HALLMARK_OXIDATIVE_PHOSPHORYLATION	1	1	-0.489563
HALLMARK_E2F_TARGETS	1	1	0.567149
HALLMARK_PEROXISOME	0.817935	0.88906	0.825902
HALLMARK_PROTEIN_SECRETION	0.668539	0.875409	0.897363
HALLMARK_IL2_STAT5_SIGNALING	0.608025	0.875409	0.942195
HALLMARK_IL6_JAK_STAT3_SIGNALING	0.524934	0.848344	0.960405
HALLMARK_APICAL_JUNCTION	0.536508	0.848344	0.964621
HALLMARK_GLYCOLYSIS	0.542208	0.848344	0.96628
HALLMARK_ANDROGEN_RESPONSE	0.442308	0.848344	0.997708
HALLMARK_HEDGEHOG_SIGNALING	0.43932	0.848344	1.00645
HALLMARK_HEME_METABOLISM	0.393548	0.848344	1.02342
HALLMARK_PI3K_AKT_MTOR_SIGNALING	0.354396	0.805445	1.04372
HALLMARK_ESTROGEN_RESPONSE_EARLY	0.173913	0.511509	1.14158
HALLMARK_G2M_CHECKPOINT	0.13879	0.433719	1.1446
HALLMARK_REACTIVE_OXYGEN_SPECIES_PATHWAY	0.223684	0.586124	1.15892
HALLMARK_NOTCH_SIGNALING	0.23445	0.586124	1.18574
HALLMARK_HYPOXIA	0.0857143	0.318404	1.21291
HALLMARK_KRAS_SIGNALING_DN	0.118156	0.393852	1.22009
HALLMARK_XENOBIOTIC_METABOLISM	0.0730785	0.304494	1.25959
HALLMARK_MTORC1_SIGNALING	0.0567054	0.288035	1.28704
HALLMARK_MITOTIC_SPINDLE	0.0119364	0.119364	1.40095
HALLMARK_CHOLESTEROL_HOMEOSTASIS	0.0156439	0.130366	1.45677
HALLMARK_UV_RESPONSE_DN	0.00278965	0.0422498	1.58954

## Sheet: A673_Hallmark
	pathway	pval	padj	NES (shSTAG2 vs. shNC)
1	HALLMARK_E2F_TARGETS	5.90758e-27	2.95379e-25	-2.77358
2	HALLMARK_G2M_CHECKPOINT	1.29838e-19	3.24595e-18	-2.53727
3	HALLMARK_MYC_TARGETS_V1	1.48978e-10	2.48296e-09	-2.13858
4	HALLMARK_EPITHELIAL_MESENCHYMAL_TRANSITION	1.73919e-08	1.73919e-07	-2.08759
5	HALLMARK_MITOTIC_SPINDLE	1.01218e-08	1.26523e-07	-2.05478
6	HALLMARK_REACTIVE_OXYGEN_SPECIES_PATHWAY	0.000351589	0.00146495	-1.93748
7	HALLMARK_OXIDATIVE_PHOSPHORYLATION	2.05939e-06	1.28712e-05	-1.85471
8	HALLMARK_MTORC1_SIGNALING	1.54409e-05	8.57825e-05	-1.79154
9	HALLMARK_ESTROGEN_RESPONSE_LATE	6.23727e-05	0.000311864	-1.78645
10	HALLMARK_COAGULATION	0.0012724	0.00454429	-1.72678
11	HALLMARK_FATTY_ACID_METABOLISM	0.000434244	0.00167017	-1.6991
12	HALLMARK_GLYCOLYSIS	0.000234457	0.00106571	-1.6676
13	HALLMARK_MYC_TARGETS_V2	0.00550797	0.0161999	-1.64414
14	HALLMARK_UV_RESPONSE_DN	0.00150437	0.00501458	-1.60527
15	HALLMARK_PI3K_AKT_MTOR_SIGNALING	0.00625051	0.0173625	-1.58313
16	HALLMARK_HYPOXIA	0.00200425	0.00626328	-1.54616
17	HALLMARK_SPERMATOGENESIS	0.0102465	0.0243965	-1.53526
18	HALLMARK_PANCREAS_BETA_CELLS	0.0479003	0.0825867	-1.53478
19	HALLMARK_IL6_JAK_STAT3_SIGNALING	0.01952	0.0424347	-1.52103
20	HALLMARK_INFLAMMATORY_RESPONSE	0.00808806	0.0204513	-1.51723
21	HALLMARK_ESTROGEN_RESPONSE_EARLY	0.00818051	0.0204513	-1.47217
22	HALLMARK_TGF_BETA_SIGNALING	0.0528233	0.0880389	-1.42931
23	HALLMARK_ANDROGEN_RESPONSE	0.0305744	0.0566192	-1.39931
24	HALLMARK_KRAS_SIGNALING_UP	0.0235322	0.0490255	-1.39451
25	HALLMARK_COMPLEMENT	0.0288442	0.0559453	-1.37228
26	HALLMARK_IL2_STAT5_SIGNALING	0.043771	0.0781626	-1.33634
27	HALLMARK_ADIPOGENESIS	0.0290915	0.0559453	-1.33023
28	HALLMARK_ANGIOGENESIS	0.135379	0.199087	-1.31746
29	HALLMARK_BILE_ACID_METABOLISM	0.0827338	0.129272	-1.30309
30	HALLMARK_HEDGEHOG_SIGNALING	0.145756	0.208224	-1.29815
31	HALLMARK_APICAL_JUNCTION	0.0589226	0.0950364	-1.29241
32	HALLMARK_APOPTOSIS	0.0953206	0.144425	-1.25223
33	HALLMARK_APICAL_SURFACE	0.204461	0.255576	-1.19068
34	HALLMARK_MYOGENESIS	0.180556	0.245905	-1.16806
35	HALLMARK_UV_RESPONSE_UP	0.187175	0.246283	-1.16518
36	HALLMARK_DNA_REPAIR	0.18197	0.245905	-1.15753
37	HALLMARK_PROTEIN_SECRETION	0.200364	0.255576	-1.15706
38	HALLMARK_P53_PATHWAY	0.289256	0.352751	-1.07967
39	HALLMARK_CHOLESTEROL_HOMEOSTASIS	0.352941	0.420168	-1.06217
40	HALLMARK_NOTCH_SIGNALING	0.398148	0.462963	-1.03684
41	HALLMARK_TNFA_SIGNALING_VIA_NFKB	0.420784	0.478163	-1.01257
42	HALLMARK_ALLOGRAFT_REJECTION	0.532374	0.591527	-0.967918
43	HALLMARK_PEROXISOME	0.561567	0.610399	-0.946404
44	HALLMARK_XENOBIOTIC_METABOLISM	0.617201	0.629797	-0.93293
45	HALLMARK_UNFOLDED_PROTEIN_RESPONSE	0.908127	0.908127	-0.773026
46	HALLMARK_WNT_BETA_CATENIN_SIGNALING	0.606838	0.629797	0.915881
47	HALLMARK_HEME_METABOLISM	0.578431	0.615353	0.954606
48	HALLMARK_KRAS_SIGNALING_DN	0.0166635	0.0378716	1.42927
49	HALLMARK_INTERFERON_GAMMA_RESPONSE	1.44867e-06	1.03476e-05	1.91942
50	HALLMARK_INTERFERON_ALPHA_RESPONSE	1.46179e-07	1.21816e-06	2.22453

## Sheet: TC71_C2 pathway
pathway	pval	padj	NES (shSTAG2 vs. shNC)
CAVARD_LIVER_CANCER_MALIGNANT_VS_BENIGN	0.000338483	0.0630653	2.02973
WP_PREGNANE_X_RECEPTOR_PATHWAY	0.000533483	0.0838368	1.9965
SINGH_NFE2L2_TARGETS	0.000820871	0.105306	1.96345
CLIMENT_BREAST_CANCER_COPY_NUMBER_UP	0.000717922	0.0981057	1.91524
WP_ESTROGEN_METABOLISM	0.000560764	0.0839277	1.91218
GARGALOVIC_RESPONSE_TO_OXIDIZED_PHOSPHOLIPIDS_YELLOW_UP	0.00123458	0.143714	1.89688
WP_MESODERMAL_COMMITMENT_PATHWAY	4.63e-05	0.0161727	1.88276
WIEDERSCHAIN_TARGETS_OF_BMI1_AND_PCGF2	0.00102549	0.121627	1.87387
ROYLANCE_BREAST_CANCER_16Q_COPY_NUMBER_DN	0.00282726	0.211696	1.87015
XIE_ST_HSC_S1PR3_OE_DN	0.00290229	0.211696	1.85969
KORKOLA_EMBRYONIC_CARCINOMA_VS_SEMINOMA_UP	0.00309707	0.213936	1.85448
ROSS_AML_WITH_PML_RARA_FUSION	0.000768317	0.102168	1.85148
ALONSO_METASTASIS_DN	0.00401351	0.224974	1.83551
DACOSTA_UV_RESPONSE_VIA_ERCC3_COMMON_DN	2.12e-09	2.22e-06	1.83169
YAMASHITA_LIVER_CANCER_WITH_EPCAM_DN	0.00328781	0.217023	1.82359
HAHTOLA_MYCOSIS_FUNGOIDES_DN	0.00404953	0.224974	1.81983
LIANG_HEMATOPOIESIS_STEM_CELL_NUMBER_QTL	0.00685111	0.274306	1.79677
REACTOME_METABOLISM_OF_ANGIOTENSINOGEN_TO_ANGIOTENSINS	0.00347848	0.220297	1.79605
PID_UPA_UPAR_PATHWAY	0.00303096	0.211696	1.78922
GOZGIT_ESR1_TARGETS_DN	1.98e-09	2.22e-06	1.78821
WIEMANN_TELOMERE_SHORTENING_AND_CHRONIC_LIVER_DAMAGE_UP	0.00578203	0.259613	1.76557
LI_INDUCED_T_TO_NATURAL_KILLER_DN	0.000553629	0.0839277	1.76238
KEGG_DRUG_METABOLISM_OTHER_ENZYMES	0.00548826	0.251535	1.76194
REACTOME_ROLE_OF_LAT2_NTAL_LAB_ON_CALCIUM_MOBILIZATION	0.00892275	0.321707	1.7528
VERHAAK_AML_WITH_NPM1_MUTATED_UP	0.000599805	0.0856903	1.75168
PID_HNF3A_PATHWAY	0.00552208	0.251535	1.73947
REACTOME_EPH_EPHRIN_MEDIATED_REPULSION_OF_CELLS	0.00450376	0.22639	1.73536
NIKOLSKY_BREAST_CANCER_10Q22_AMPLICON	0.00919063	0.321707	1.73513
REACTOME_WNT_LIGAND_BIOGENESIS_AND_TRAFFICKING	0.0113342	0.356235	1.73448
LIAO_METASTASIS	3.32e-08	2.98e-05	1.73088
GARGALOVIC_RESPONSE_TO_OXIDIZED_PHOSPHOLIPIDS_CYAN_UP	0.0120599	0.362722	1.72962
PID_EPHA2_FWD_PATHWAY	0.00793609	0.302341	1.72934
WANG_RECURRENT_LIVER_CANCER_DN	0.0130744	0.372441	1.72898
SIG_REGULATION_OF_THE_ACTIN_CYTOSKELETON_BY_RHO_GTPASES	0.00805661	0.30506	1.72536
LANDIS_ERBB2_BREAST_PRENEOPLASTIC_UP	0.0137161	0.377551	1.72373
SA_PROGRAMMED_CELL_DEATH	0.0129419	0.372441	1.72328
REACTOME_FORMATION_OF_THE_BETA_CATENIN_TCF_TRANSACTIVATING_COMPLEX	0.00429806	0.224974	1.7227
LEE_AGING_NEOCORTEX_DN	0.00408184	0.224974	1.72246
REACTOME_SHC1_EVENTS_IN_ERBB2_SIGNALING	0.00590819	0.260037	1.71989
SIG_CHEMOTAXIS	0.00517946	0.244798	1.71968
CORONEL_RFX7_DIRECT_TARGETS_UP	0.00426843	0.224974	1.71579
PID_NCADHERIN_PATHWAY	0.0143988	0.380307	1.71402
LIM_MAMMARY_LUMINAL_PROGENITOR_DN	0.0182643	0.405509	1.71234
PID_EPHA_FWDPATHWAY	0.00934669	0.321707	1.71044
REACTOME_RUNX3_REGULATES_WNT_SIGNALING	0.014482	0.380307	1.70534
WP_IRINOTECAN_PATHWAY	0.0149322	0.380615	1.70194
REACTOME_SIGNALING_BY_NODAL	0.0161711	0.383888	1.69326
WP_GDNFRET_SIGNALING_AXIS	0.00852755	0.313484	1.69278
REACTOME_REPRESSION_OF_WNT_TARGET_GENES	0.0163337	0.383888	1.68806
REACTOME_DEACTIVATION_OF_THE_BETA_CATENIN_TRANSACTIVATING_COMPLEX	0.00682952	0.274306	1.68629
REACTOME_MET_ACTIVATES_RAS_SIGNALING	0.0146873	0.380615	1.68396
WP_EXTRACELLULAR_VESICLEMEDIATED_SIGNALING_IN_RECIPIENT_CELLS	0.0112709	0.356023	1.67945
DE_YY1_TARGETS_DN	0.00274052	0.211696	1.67773
REACTOME_REGULATION_OF_GLYCOLYSIS_BY_FRUCTOSE_2_6_BISPHOSPHATE_METABOLISM	0.0233464	0.445606	1.67531
WP_MET_IN_TYPE_1_PAPILLARY_RENAL_CELL_CARCINOMA	0.00933285	0.321707	1.67458
DURCHDEWALD_SKIN_CARCINOGENESIS_DN	6.52e-05	0.0204791	1.67433
ENGELMANN_CANCER_PROGENITORS_UP	0.0107786	0.352355	1.66517
ZHAN_MULTIPLE_MYELOMA_HP_DN	0.00868441	0.317385	1.66371
GUO_HEX_TARGETS_UP	0.00424635	0.224974	1.66206
DACOSTA_UV_RESPONSE_VIA_ERCC3_DN	2.68e-10	4.29e-07	1.65982
WP_CORI_CYCLE	0.0200893	0.415575	1.65627
TANAKA_METHYLATED_IN_ESOPHAGEAL_CARCINOMA	0.00361766	0.220297	1.65536
REACTOME_XENOBIOTICS	0.0233571	0.445606	1.65057
TAGHAVI_NEOPLASTIC_TRANSFORMATION	0.0211738	0.42797	1.64828
WP_NRF2_PATHWAY	0.0041034	0.224974	1.64602
OSAWA_TNF_TARGETS	0.0245784	0.445606	1.64329
LIU_CDX2_TARGETS_UP	0.0270432	0.452751	1.64321
PHESSE_TARGETS_OF_APC_AND_MBD2_DN	0.0257892	0.447624	1.63896
PID_AMB2_NEUTROPHILS_PATHWAY	0.0182325	0.405509	1.63614
BENPORATH_ES_CORE_NINE_CORRELATED	0.00250156	0.206924	1.6341
BORCZUK_MALIGNANT_MESOTHELIOMA_DN	0.0126046	0.372441	1.63218
WP_EICOSANOID_SYNTHESIS	0.0289409	0.464088	1.63052
PASINI_SUZ12_TARGETS_DN	0.000142083	0.0364356	1.62894
DAVICIONI_RHABDOMYOSARCOMA_PAX_FOXO1_FUSION_UP	0.00823545	0.308143	1.62789
LEE_DOUBLE_POLAR_THYMOCYTE	0.024989	0.445606	1.62777
WELCH_GATA1_TARGETS	0.0311144	0.476497	1.6268
REACTOME_SIGNAL_ATTENUATION	0.0264286	0.451876	1.62531
BHAT_ESR1_TARGETS_VIA_AKT1_DN	0.00810451	0.30506	1.62513
REACTOME_LGI_ADAM_INTERACTIONS	0.0279369	0.459195	1.6238
WP_PHOTODYNAMIC_THERAPYINDUCED_HIF1_SURVIVAL_SIGNALING	0.0286014	0.461827	1.62363
WP_ARYL_HYDROCARBON_RECEPTOR_PATHWAY_WP2586	0.016387	0.383888	1.62306
REACTOME_MET_ACTIVATES_RAP1_AND_RAC1	0.0386242	0.503149	1.61938
BANDRES_RESPONSE_TO_CARMUSTIN_WITHOUT_MGMT_24HR_UP	0.031155	0.476497	1.61886
SHARMA_PILOCYTIC_ASTROCYTOMA_LOCATION_DN	0.0147276	0.380615	1.61805
WP_ARYL_HYDROCARBON_RECEPTOR_PATHWAY_WP2873	0.0171186	0.391299	1.61723
WP_CYTOSINE_METHYLATION	0.0279741	0.459195	1.61663
SAMOLS_TARGETS_OF_KHSV_MIRNAS_UP	0.0341836	0.487437	1.6156
HUMMEL_BURKITTS_LYMPHOMA_UP	0.0154777	0.382334	1.61414
KEGG_RENAL_CELL_CARCINOMA	0.00989901	0.330985	1.6139
DACOSTA_UV_RESPONSE_VIA_ERCC3_TTD_DN	0.00737566	0.284438	1.61145
FRASOR_TAMOXIFEN_RESPONSE_UP	0.0157532	0.382334	1.60999
REACTOME_CTLA4_INHIBITORY_SIGNALING	0.0247684	0.445606	1.60933
PID_AJDISS_2PATHWAY	0.0157532	0.382334	1.60929
WP_SULINDAC_METABOLIC_PATHWAY	0.00974413	0.328241	1.60858
STREICHER_LSM1_TARGETS_UP	0.0181573	0.405509	1.60578
KEGG_HEDGEHOG_SIGNALING_PATHWAY	0.018338	0.405509	1.60541
SMID_BREAST_CANCER_BASAL_UP	6.42e-06	0.00288423	1.60505
REACTOME_RECEPTOR_TYPE_TYROSINE_PROTEIN_PHOSPHATASES	0.0279504	0.459195	1.60368
REACTOME_BINDING_OF_TCF_LEF_CTNNB1_TO_TARGET_GENE_PROMOTERS	0.0324338	0.480027	1.60347
GARGALOVIC_RESPONSE_TO_OXIDIZED_PHOSPHOLIPIDS_SALMON_DN	0.0298287	0.469933	1.60339
KEGG_INTESTINAL_IMMUNE_NETWORK_FOR_IGA_PRODUCTION	0.0378136	0.501668	1.6015
RADAEVA_RESPONSE_TO_IFNA1_DN	0.03304	0.481879	1.60027
WP_PI3KAKTMTOR_SIGNALING_PATHWAY_AND_THERAPEUTIC_OPPORTUNITIES	0.0194456	0.411566	1.5995
MCCOLLUM_GELDANAMYCIN_RESISTANCE_DN	0.0390236	0.503397	1.5984
DAVICIONI_PAX_FOXO1_SIGNATURE_IN_ARMS_UP	0.0111281	0.355082	1.5967
PARK_APL_PATHOGENESIS_DN	0.0163686	0.383888	1.5966
WU_HBX_TARGETS_1_DN	0.0192353	0.411256	1.59638
REACTOME_SEMA4D_MEDIATED_INHIBITION_OF_CELL_ATTACHMENT_AND_MIGRATION	0.0336463	0.487153	1.59606
VALK_AML_CLUSTER_5	0.0390386	0.503397	1.59532
WP_PHASE_I_BIOTRANSFORMATIONS_NON_P450	0.0223099	0.442201	1.59415
TOMLINS_PROSTATE_CANCER_DN	0.0167344	0.386737	1.5939
ZHAN_MULTIPLE_MYELOMA_CD1_VS_CD2_UP	0.0112634	0.356023	1.59344
PID_AR_PATHWAY	0.0109582	0.354186	1.59229
BOSCO_EPITHELIAL_DIFFERENTIATION_MODULE	0.0187411	0.405509	1.59144
ASTON_MAJOR_DEPRESSIVE_DISORDER_UP	0.0202828	0.416346	1.59046
KORKOLA_EMBRYONIC_CARCINOMA_VS_SEMINOMA_DN	0.0456466	0.542585	1.58984
TAKEDA_TARGETS_OF_NUP98_HOXA9_FUSION_16D_UP	0.0036798	0.220297	1.58972
KREPPEL_CD99_TARGETS_DN	0.0408084	0.513043	1.58905
REACTOME_GRB2_EVENTS_IN_ERBB2_SIGNALING	0.0456466	0.542585	1.58807
REACTOME_TIE2_SIGNALING	0.0328286	0.481265	1.58581
WP_PLATELETMEDIATED_INTERACTIONS_WITH_VASCULAR_AND_CIRCULATING_CELLS	0.0138469	0.377551	1.58512
SMID_BREAST_CANCER_RELAPSE_IN_LIVER_UP	0.00208286	0.189546	1.58375
WILLIAMS_ESR1_TARGETS_DN	0.014726	0.380615	1.58368
DELYS_THYROID_CANCER_UP	0.000158726	0.0369539	1.58188
ZHENG_FOXP3_TARGETS_DN	0.0252262	0.445606	1.58126
REACTOME_INTEGRIN_SIGNALING	0.0259827	0.448662	1.58031
HOLLEMAN_PREDNISOLONE_RESISTANCE_B_ALL_UP	0.0249346	0.445606	1.57715
LANDIS_BREAST_CANCER_PROGRESSION_UP	0.0192405	0.411256	1.57655
GENTILE_UV_LOW_DOSE_DN	0.0109873	0.354186	1.57608
GAVIN_IL2_RESPONSIVE_FOXP3_TARGETS_UP	0.0327972	0.481265	1.57487
MIYAGAWA_TARGETS_OF_EWSR1_ETS_FUSIONS_DN	0.00191121	0.189546	1.57395
BENPORATH_ES_CORE_NINE	0.0427396	0.51941	1.5738
PID_INTEGRIN5_PATHWAY	0.0384608	0.503149	1.5736
SA_PTEN_PATHWAY	0.0197021	0.412825	1.57339
KOBAYASHI_EGFR_SIGNALING_24HR_UP	0.00904955	0.321707	1.57331
WP_DEVELOPMENT_OF_URETERIC_COLLECTION_SYSTEM	0.0153644	0.382334	1.5693
MCCLUNG_CREB1_TARGETS_DN	0.016489	0.383888	1.56908
KEGG_STEROID_HORMONE_BIOSYNTHESIS	0.024825	0.445606	1.56877
WP_GLIAL_CELL_DIFFERENTIATION	0.0037341	0.221439	1.56859
KEGG_FC_EPSILON_RI_SIGNALING_PATHWAY	0.01313	0.372441	1.5681
QI_HYPOXIA	0.00453789	0.22639	1.5665
WP_FAMILIAL_HYPERLIPIDEMIA_TYPE_3	0.0457708	0.542585	1.56583
LIU_PROSTATE_CANCER_DN	0.000150704	0.0364356	1.56568
VART_KSHV_INFECTION_ANGIOGENIC_MARKERS_UP	0.00626024	0.269533	1.56536
KEGG_ARRHYTHMOGENIC_RIGHT_VENTRICULAR_CARDIOMYOPATHY_ARVC	0.015937	0.383802	1.56509
WP_ARRHYTHMOGENIC_RIGHT_VENTRICULAR_CARDIOMYOPATHY	0.015937	0.383802	1.56509
WP_IL3_SIGNALING_PATHWAY	0.0194417	0.411566	1.56488
REACTOME_RHOQ_GTPASE_CYCLE	0.0141548	0.377551	1.56469
REN_ALVEOLAR_RHABDOMYOSARCOMA_UP	0.00976472	0.328241	1.56156
WP_TAMOXIFEN_METABOLISM	0.0503018	0.564638	1.56133
WOTTON_RUNX_TARGETS_UP	0.0547597	0.572233	1.56117
WP_TRANSSULFURATION_PATHWAY	0.0545842	0.572233	1.56097
RAMPON_ENRICHED_LEARNING_ENVIRONMENT_EARLY_UP	0.0549683	0.572233	1.55969
WP_DNA_DAMAGE_RESPONSE_ONLY_ATM_DEPENDENT	0.00323418	0.217023	1.5589
PID_ERBB1_RECEPTOR_PROXIMAL_PATHWAY	0.0281422	0.459195	1.55825
REACTOME_REGULATION_OF_SIGNALING_BY_NODAL	0.024002	0.445606	1.55692
BOYLAN_MULTIPLE_MYELOMA_C_DN	0.0138985	0.377551	1.55656
REACTOME_INLB_MEDIATED_ENTRY_OF_LISTERIA_MONOCYTOGENES_INTO_HOST_CELL	0.0560558	0.572233	1.55644
WP_BENZOAPYRENE_METABOLISM	0.0325313	0.480027	1.55376
GROSS_HIF1A_TARGETS_UP	0.055102	0.572233	1.55205
WP_ENDODERM_DIFFERENTIATION	0.00419534	0.224974	1.5503
REACTOME_COSTIMULATION_BY_THE_CD28_FAMILY	0.0253799	0.445606	1.54829
MOHANKUMAR_HOXA1_TARGETS_DN	0.00366902	0.220297	1.54788
VALK_AML_WITH_11Q23_REARRANGED	0.0539957	0.572233	1.54744
DELACROIX_RAR_TARGETS_UP	0.0252329	0.445606	1.54657
DAZARD_UV_RESPONSE_CLUSTER_G24	0.0552017	0.572233	1.54656
SENGUPTA_NASOPHARYNGEAL_CARCINOMA_WITH_LMP1_DN	0.0169996	0.391299	1.54544
NIKOLSKY_BREAST_CANCER_14Q22_AMPLICON	0.0570825	0.572233	1.54462
RODWELL_AGING_KIDNEY_NO_BLOOD_UP	0.00433055	0.224974	1.54382
DAVICIONI_MOLECULAR_ARMS_VS_ERMS_UP	0.000341111	0.0630653	1.54357
WATANABE_ULCERATIVE_COLITIS_WITH_CANCER_UP	0.0270703	0.452751	1.54342
REACTOME_MET_RECEPTOR_ACTIVATION	0.00697709	0.275836	1.54315
OLSSON_E2F3_TARGETS_UP	0.0270703	0.452751	1.54312
SMID_BREAST_CANCER_RELAPSE_IN_BONE_UP	0.0241368	0.445606	1.54259
TORCHIA_TARGETS_OF_EWSR1_FLI1_FUSION_DN	0.000361595	0.0649425	1.54085
PID_GMCSF_PATHWAY	0.030298	0.472589	1.54081
KEGG_FC_GAMMA_R_MEDIATED_PHAGOCYTOSIS	0.0093634	0.321707	1.54016
BIOCARTA_MET_PATHWAY	0.0255908	0.445606	1.53973
VANASSE_BCL2_TARGETS_UP	0.0283517	0.460514	1.53889
BILD_HRAS_ONCOGENIC_SIGNATURE	0.00256763	0.206924	1.53853
NAKAMURA_METASTASIS_MODEL_DN	0.0445598	0.533529	1.53845
CAMPS_COLON_CANCER_COPY_NUMBER_DN	0.034017	0.487437	1.53808
RIZ_ERYTHROID_DIFFERENTIATION_HEMGN	0.0320587	0.479126	1.53779
PID_REELIN_PATHWAY	0.0380149	0.50202	1.53705
REACTOME_CD28_CO_STIMULATION	0.0300221	0.47155	1.53653
KIM_GERMINAL_CENTER_T_HELPER_DN	0.0557851	0.572233	1.53622
TSUDA_ALVEOLAR_SOFT_PART_SARCOMA	0.0557851	0.572233	1.53567
MCBRYAN_TERMINAL_END_BUD_DN	0.0304839	0.474311	1.53541
MYLLYKANGAS_AMPLIFICATION_HOT_SPOT_24	0.0561555	0.572233	1.53499
REACTOME_YAP1_AND_WWTR1_TAZ_STIMULATED_GENE_EXPRESSION	0.0561555	0.572233	1.53461
NAGY_STAGA_COMPONENTS_HUMAN	0.0436596	0.525755	1.53401
WP_B_CELL_RECEPTOR_SIGNALING_PATHWAY	0.0103342	0.343706	1.5335
ALCALAY_AML_BY_NPM1_LOCALIZATION_UP	0.00873679	0.317453	1.53309
HASLINGER_B_CLL_WITH_MUTATED_VH_GENES	0.0561555	0.572233	1.52968
PID_FAK_PATHWAY	0.0222444	0.442201	1.52919
WP_MIR222_IN_EXERCISEINDUCED_CARDIAC_GROWTH	0.0352191	0.488713	1.5283
WU_SILENCED_BY_METHYLATION_IN_BLADDER_CANCER	0.0320347	0.479126	1.52757
TERAMOTO_OPN_TARGETS_CLUSTER_7	0.0683812	0.613179	1.52698
WP_GLUTATHIONE_METABOLISM	0.0462857	0.543835	1.52607
GENTLES_LEUKEMIC_STEM_CELL_UP	0.0583962	0.576414	1.52523
REACTOME_SHC1_EVENTS_IN_ERBB4_SIGNALING	0.0599174	0.58051	1.52494
SMID_BREAST_CANCER_RELAPSE_IN_BRAIN_DN	0.0201639	0.415575	1.5245
LU_TUMOR_ENDOTHELIAL_MARKERS_DN	0.0115975	0.356352	1.52423
REACTOME_DEFECTIVE_CHST6_CAUSES_MCDC1	0.0115975	0.356352	1.52422
REACTOME_CD28_DEPENDENT_PI3K_AKT_SIGNALING	0.0360173	0.493171	1.52418
MCBRYAN_PUBERTAL_TGFB1_TARGETS_UP	0.00541457	0.250265	1.52366
SEMBA_FHIT_TARGETS_UP	0.0634249	0.59342	1.52243
REACTOME_DEFECTIVE_B4GALT1_CAUSES_B4GALT1_CDG_CDG_2D	0.0126587	0.372441	1.52221
REACTOME_ROLE_OF_ABL_IN_ROBO_SLIT_SIGNALING	0.0645161	0.596888	1.52213
IIZUKA_LIVER_CANCER_PROGRESSION_G2_G3_DN	0.0645161	0.596888	1.52184
REACTOME_AMINO_ACID_TRANSPORT_ACROSS_THE_PLASMA_MEMBRANE	0.0397978	0.506318	1.52043
WIERENGA_STAT5A_TARGETS_DN	0.00467752	0.227929	1.51942
PID_NECTIN_PATHWAY	0.0375008	0.500548	1.51901
NIKOLSKY_BREAST_CANCER_7Q21_Q22_AMPLICON	0.0183121	0.405509	1.51871
REACTOME_SIGNALING_BY_ERBB2_IN_CANCER	0.0375052	0.500548	1.51848
RODRIGUES_NTN1_TARGETS_UP	0.0583153	0.576414	1.5184
REACTOME_EPHA_MEDIATED_GROWTH_CONE_COLLAPSE	0.0397978	0.506318	1.518
PLASARI_TGFB1_TARGETS_10HR_DN	0.002865	0.211696	1.51701
REACTOME_LISTERIA_MONOCYTOGENES_ENTRY_INTO_HOST_CELLS	0.0366781	0.497219	1.51633
CHOI_ATL_ACUTE_STAGE	0.0141747	0.377551	1.51616
WP_FAMILIAL_HYPERLIPIDEMIA_TYPE_5	0.0571429	0.572233	1.51578
SHIPP_DLBCL_CURED_VS_FATAL_UP	0.0389173	0.503397	1.51533
BIOCARTA_EPHA4_PATHWAY	0.0603622	0.58051	1.51371
IBRAHIM_NRF3_UP	0.0603622	0.58051	1.51363
BIOCARTA_PITX2_PATHWAY	0.060332	0.58051	1.51214
WP_NUCLEAR_RECEPTORS_METAPATHWAY	0.00331438	0.217023	1.51194
PETROVA_PROX1_TARGETS_UP	0.035716	0.491894	1.51176
PARK_TRETINOIN_RESPONSE_AND_RARA_PLZF_FUSION	0.0636943	0.594039	1.51152
CHARAFE_BREAST_CANCER_BASAL_VS_MESENCHYMAL_DN	0.0322495	0.480027	1.51134
ROVERSI_GLIOMA_COPY_NUMBER_DN	0.024626	0.445606	1.51103
VALK_AML_WITH_T_8_21_TRANSLOCATION	0.0159969	0.383802	1.50926
NABA_SECRETED_FACTORS	0.0129318	0.372441	1.50922
REACTOME_CYTOCHROME_P450_ARRANGED_BY_SUBSTRATE_TYPE	0.038877	0.503397	1.50883
LIM_MAMMARY_LUMINAL_MATURE_UP	0.0125823	0.372441	1.50844
BOYLAN_MULTIPLE_MYELOMA_C_CLUSTER_UP	0.0309594	0.475821	1.50824
NAKAYAMA_SOFT_TISSUE_TUMORS_PCA1_UP	0.0540838	0.572233	1.50694
WP_FERROPTOSIS	0.0251992	0.445606	1.50636
MIKKELSEN_ES_HCP_WITH_H3K27ME3	0.0386607	0.503149	1.50582
REACTOME_ASPARTATE_AND_ASPARAGINE_METABOLISM	0.0702479	0.618023	1.50558
CONRAD_STEM_CELL	0.0363963	0.496285	1.50502
WP_FTO_OBESITY_VARIANT_MECHANISM	0.0584795	0.576414	1.50314
PID_ECADHERIN_STABILIZATION_PATHWAY	0.0314286	0.477198	1.50189
VERRECCHIA_EARLY_RESPONSE_TO_TGFB1	0.0237926	0.445606	1.5009
BERENJENO_TRANSFORMED_BY_RHOA_FOREVER_DN	0.0415992	0.515765	1.5004
TOMIDA_LUNG_CANCER_POOR_SURVIVAL	0.0604288	0.58051	1.49926
DAZARD_RESPONSE_TO_UV_NHEK_DN	0.000780153	0.102168	1.49913
LIM_MAMMARY_LUMINAL_MATURE_DN	0.018609	0.405509	1.49757
PETRETTO_BLOOD_PRESSURE_DN	0.0693878	0.614326	1.49725
UEDA_PERIFERAL_CLOCK	0.00457786	0.226586	1.49671
WP_MALIGNANT_PLEURAL_MESOTHELIOMA	0.000513239	0.0838368	1.49671
GUENTHER_GROWTH_SPHERICAL_VS_ADHERENT_DN	0.0459203	0.542585	1.49651
LIANG_HEMATOPOIESIS_STEM_CELL_NUMBER_SMALL_VS_HUGE_UP	0.0535717	0.572233	1.49641
KANG_AR_TARGETS_UP	0.0739958	0.625111	1.49537
CHIANG_LIVER_CANCER_SUBCLASS_PROLIFERATION_UP	0.00445263	0.22639	1.49343
REACTOME_SIGNALING_BY_FGFR1	0.0358395	0.491894	1.4934
KEGG_RETINOL_METABOLISM	0.048445	0.55342	1.49328
REACTOME_ERBB2_ACTIVATES_PTK6_SIGNALING	0.0663984	0.608868	1.49048
XU_HGF_SIGNALING_NOT_VIA_AKT1_48HR_UP	0.0421376	0.517337	1.49012
HWANG_PROSTATE_CANCER_MARKERS	0.0411583	0.514884	1.48929
KEGG_BASAL_CELL_CARCINOMA	0.0298104	0.469933	1.48898
WEST_ADRENOCORTICAL_CARCINOMA_VS_ADENOMA_UP	0.0556745	0.572233	1.4874
WP_OXIDATION_BY_CYTOCHROME_P450	0.0425189	0.518978	1.48704
REACTOME_PREVENTION_OF_PHAGOSOMAL_LYSOSOMAL_FUSION	0.0764463	0.62708	1.48656
VERRECCHIA_RESPONSE_TO_TGFB1_C1	0.0579399	0.575372	1.48656
REACTOME_TERMINATION_OF_O_GLYCAN_BIOSYNTHESIS	0.0665323	0.608868	1.48434
REACTOME_IRS_ACTIVATION	0.0610236	0.582086	1.48346
XU_HGF_SIGNALING_NOT_VIA_AKT1_6HR	0.0553097	0.572233	1.48306
MOTAMED_RESPONSE_TO_ANDROGEN_UP	0.0260518	0.448662	1.48208
NADERI_BREAST_CANCER_PROGNOSIS_UP	0.032891	0.481265	1.48051
REACTOME_REGULATION_OF_LOCALIZATION_OF_FOXO_TRANSCRIPTION_FACTORS	0.0782241	0.632027	1.48046
HELLEBREKERS_SILENCED_DURING_TUMOR_ANGIOGENESIS	0.0275593	0.458301	1.47995
SMIRNOV_CIRCULATING_ENDOTHELIOCYTES_IN_CANCER_UP	0.0140129	0.377551	1.47984
KEGG_OTHER_GLYCAN_DEGRADATION	0.0560345	0.572233	1.4793
PID_PI3K_PLC_TRK_PATHWAY	0.0401167	0.506318	1.47871
REACTOME_REGULATION_OF_SIGNALING_BY_CBL	0.0553097	0.572233	1.47836
WONG_ENDMETRIUM_CANCER_UP	0.0705645	0.618023	1.47673
WP_HEPATOCYTE_GROWTH_FACTOR_RECEPTOR_SIGNALING	0.0492641	0.556967	1.47613
PARENT_MTOR_SIGNALING_DN	0.0683699	0.613179	1.47598
REACTOME_SIGNALING_BY_NOTCH1	0.0214603	0.432369	1.47586
WP_CONSTITUTIVE_ANDROSTANE_RECEPTOR_PATHWAY	0.0599572	0.58051	1.47574
REACTOME_RAP1_SIGNALLING	0.0712743	0.618023	1.4757
ROETH_TERT_TARGETS_DN	0.0272706	0.454702	1.47551
REACTOME_SYNTHESIS_OF_EPOXY_EET_AND_DIHYDROXYEICOSATRIENOIC_ACIDS_DHET	0.0629921	0.591881	1.47542
WANG_CISPLATIN_RESPONSE_AND_XPC_UP	0.00591866	0.260037	1.47529
NIKOLSKY_BREAST_CANCER_12Q24_AMPLICON	0.0720524	0.619057	1.47529
SCHAEFFER_PROSTATE_DEVELOPMENT_12HR_UP	0.025146	0.445606	1.47435
REACTOME_VITAMIN_D_CALCIFEROL_METABOLISM	0.0805785	0.637248	1.47343
WP_TRANSSULFURATION_AND_ONECARBON_METABOLISM	0.0591016	0.57868	1.47195
CHEMELLO_SOLEUS_VS_EDL_MYOFIBERS_UP	0.0826446	0.638211	1.47028
REACTOME_ARACHIDONIC_ACID_METABOLISM	0.0571932	0.572233	1.46868
HUTTMANN_B_CLL_POOR_SURVIVAL_DN	0.0280044	0.459195	1.46689
REACTOME_RET_SIGNALING	0.0428021	0.51941	1.46626
BEGUM_TARGETS_OF_PAX3_FOXO1_FUSION_UP	0.0526402	0.572233	1.46559
VANTVEER_BREAST_CANCER_BRCA1_DN	0.0428021	0.51941	1.46501
WP_HYPOTHETICAL_CRANIOFACIAL_DEVELOPMENT_PATHWAY	0.0740741	0.625111	1.46412
WP_NAD_METABOLISM_SIRTUINS_AND_AGING	0.0867769	0.648153	1.46364
DUTERTRE_ESTRADIOL_RESPONSE_24HR_DN	0.000521782	0.0838368	1.46248
LINDGREN_BLADDER_CANCER_CLUSTER_3_DN	0.00396561	0.224974	1.4598
PID_TCR_PATHWAY	0.0309339	0.475821	1.45919
REACTOME_MET_ACTIVATES_PI3K_AKT_SIGNALING	0.0760234	0.62708	1.45809
PHONG_TNF_RESPONSE_NOT_VIA_P38	0.00179608	0.183081	1.45798
REACTOME_HDL_REMODELING	0.0688976	0.613179	1.45765
KAYO_CALORIE_RESTRICTION_MUSCLE_DN	0.0205306	0.417654	1.4575
WP_GAMMAGLUTAMYL_CYCLE_FOR_THE_BIOSYNTHESIS_AND_DEGRADATION_OF_GLUTATHIONE_INCLUDING_DISEASES	0.0784708	0.632394	1.4572
ZHENG_IL22_SIGNALING_DN	0.0619878	0.588848	1.45617
FUJIWARA_PARK2_IN_LIVER_CANCER_UP	0.0688976	0.613179	1.45562
WP_NONSMALL_CELL_LUNG_CANCER	0.0255478	0.445606	1.45532
RUAN_RESPONSE_TO_TNF_TROGLITAZONE_DN	0.0468293	0.54698	1.45522
NAKAYAMA_SOFT_TISSUE_TUMORS_PCA1_DN	0.0315485	0.477315	1.45436
MIKKELSEN_ES_ICP_WITH_H3K4ME3_AND_H3K27ME3	0.0399185	0.506318	1.45405
ZHENG_FOXP3_TARGETS_IN_T_LYMPHOCYTE_UP	0.0867769	0.648153	1.45303
MIZUKAMI_HYPOXIA_DN	0.0382757	0.503149	1.45119
REACTOME_SIGNALING_BY_NTRK3_TRKC	0.0668103	0.609535	1.4511
WP_ECTODERM_DIFFERENTIATION	0.0141518	0.377551	1.45101
REACTOME_ERBB2_REGULATES_CELL_MOTILITY	0.0867769	0.648153	1.44941
HOELZEL_NF1_TARGETS_DN	0.0252829	0.445606	1.44762
LOPES_METHYLATED_IN_COLON_CANCER_DN	0.0574853	0.572952	1.44752
REACTOME_AFLATOXIN_ACTIVATION_AND_DETOXIFICATION	0.07431	0.625111	1.44715
BIOCARTA_LAIR_PATHWAY	0.0947581	0.657799	1.44577
WP_CELLS_AND_MOLECULES_INVOLVED_IN_LOCAL_ACUTE_INFLAMMATORY_RESPONSE	0.0947581	0.657799	1.44577
COATES_MACROPHAGE_M1_VS_M2_DN	0.0329214	0.481265	1.4456
KEGG_ENDOMETRIAL_CANCER	0.038639	0.503149	1.4453
REACTOME_ACTIVATED_NOTCH1_TRANSMITS_SIGNAL_TO_THE_NUCLEUS	0.0610149	0.582086	1.4447
VALK_AML_WITH_EVI1	0.0703297	0.618023	1.44461
BIOCARTA_RHODOPSIN_PATHWAY	0.0419501	0.517337	1.4444
REACTOME_TNF_RECEPTOR_SUPERFAMILY_TNFSF_MEMBERS_MEDIATING_NON_CANONICAL_NF_KB_PATHWAY	0.0887949	0.655183	1.44363
WP_NRP1TRIGGERED_SIGNALING_PATHWAYS_IN_PANCREATIC_CANCER	0.0414108	0.515462	1.44358
REACTOME_RHO_GTPASES_ACTIVATE_KTN1	0.0887949	0.655183	1.44319
MARIADASON_RESPONSE_TO_BUTYRATE_CURCUMIN_SULINDAC_TSA_2	0.102041	0.669765	1.44301
HUMMERICH_MALIGNANT_SKIN_TUMOR_UP	0.0947581	0.657799	1.44231
FOROUTAN_PRODRANK_TGFB_EMT_UP	0.0092002	0.321707	1.44145
KOHOUTEK_CCNT2_TARGETS	0.050715	0.566613	1.4405
REACTOME_SYNTHESIS_OF_16_20_HYDROXYEICOSATETRAENOIC_ACIDS_HETE	0.0437873	0.526037	1.44011
AIGNER_ZEB1_TARGETS	0.0708155	0.618023	1.43991
REACTOME_RHOJ_GTPASE_CYCLE	0.0485119	0.55342	1.43948
JINESH_BLEBBISHIELD_TO_IMMUNE_CELL_FUSION_PBSHMS_UP	0.00337865	0.21895	1.43927
ZIRN_TRETINOIN_RESPONSE_WT1_UP	0.0708155	0.618023	1.43811
REACTOME_SIGNALING_BY_CYTOSOLIC_FGFR1_FUSION_MUTANTS	0.0728051	0.620968	1.43614
PETROVA_PROX1_TARGETS_DN	0.0547052	0.572233	1.4357
WP_CANONICAL_AND_NONCANONICAL_NOTCH_SIGNALING	0.0737527	0.625111	1.43487
WP_HISTONE_MODIFICATIONS	0.0494953	0.558577	1.43388
ITO_PTTG1_TARGETS_UP	0.0947581	0.657799	1.43282
PID_IL5_PATHWAY	0.0929752	0.657799	1.43238
REACTOME_NOREPINEPHRINE_NEUROTRANSMITTER_RELEASE_CYCLE	0.0930233	0.657799	1.43165
SMID_BREAST_CANCER_RELAPSE_IN_LUNG_UP	0.0829694	0.639149	1.43131
WP_PENTOSE_PHOSPHATE_PATHWAY_IN_SENESCENT_CELLS	0.106122	0.669765	1.43042
MULLIGHAN_NPM1_MUTATED_SIGNATURE_2_UP	0.0140676	0.377551	1.42995
NUTT_GBM_VS_AO_GLIOMA_UP	0.057147	0.572233	1.4299
REACTOME_PKMTS_METHYLATE_HISTONE_LYSINES	0.0458875	0.542585	1.4298
LIU_TARGETS_OF_VMYB_VS_CMYB_UP	0.0950413	0.657799	1.4296
WP_DOPAMINE_METABOLISM	0.0947581	0.657799	1.42865
YAGI_AML_WITH_11Q23_REARRANGED	0.00401703	0.224974	1.42813
GROSS_HYPOXIA_VIA_HIF1A_ONLY	0.106122	0.669765	1.42772
BIOCARTA_TALL1_PATHWAY	0.0930233	0.657799	1.42732
AMIT_EGF_RESPONSE_480_HELA	0.0170631	0.391299	1.42705
GUTIERREZ_WALDENSTROEMS_MACROGLOBULINEMIA_1_UP	0.0885312	0.655183	1.42673
WP_NRF2ARE_REGULATION	0.08061	0.637248	1.42621
BIOCARTA_ALK_PATHWAY	0.0778032	0.629435	1.42503
REACTOME_SIGNALING_BY_ERYTHROPOIETIN	0.0723982	0.62002	1.4242
GOUYER_TATI_TARGETS_UP	0.0955166	0.657799	1.42393
REACTOME_SIGNALLING_TO_ERKS	0.062201	0.588848	1.42369
REACTOME_FOXO_MEDIATED_TRANSCRIPTION_OF_CELL_DEATH_GENES	0.0793991	0.634991	1.4232
REACTOME_PECAM1_INTERACTIONS	0.105372	0.669765	1.42222
REACTOME_PI3K_EVENTS_IN_ERBB4_SIGNALING	0.0955166	0.657799	1.4222
NABA_PROTEOGLYCANS	0.106122	0.669765	1.42153
ANDERSEN_CHOLANGIOCARCINOMA_CLASS1	0.0723982	0.62002	1.42129
WP_LNCRNA_IN_CANONICAL_WNT_SIGNALING_AND_COLORECTAL_CANCER	0.0348945	0.487437	1.42127
CHEOK_RESPONSE_TO_MERCAPTOPURINE_AND_HD_MTX_UP	0.0974659	0.659495	1.42119
JIANG_CORE_DUPLICON_GENES	0.0925553	0.657799	1.42083
BIOCARTA_MONOCYTE_PATHWAY	0.0925553	0.657799	1.42023
HEIDENBLAD_AMPLICON_8Q24_UP	0.0602123	0.58051	1.41817
REACTOME_RAS_SIGNALING_DOWNSTREAM_OF_NF1_LOSS_OF_FUNCTION_VARIANTS	0.106122	0.669765	1.4175
MYLLYKANGAS_AMPLIFICATION_HOT_SPOT_15	0.108871	0.673833	1.41684
PLASARI_TGFB1_SIGNALING_VIA_NFIC_1HR_DN	0.0296232	0.469933	1.41622
WP_PHOTODYNAMIC_THERAPYINDUCED_NFE2L2_NRF2_SURVIVAL_SIGNALING	0.0824295	0.637333	1.41562
REACTOME_RETINOID_CYCLE_DISEASE_EVENTS	0.0846457	0.644168	1.41536
KOBAYASHI_EGFR_SIGNALING_6HR_UP	0.0965795	0.657799	1.41514
WP_DEGRADATION_PATHWAY_OF_SPHINGOLIPIDS_INCLUDING_DISEASES	0.110887	0.674986	1.41435
BROWNE_HCMV_INFECTION_20HR_DN	0.0320891	0.479126	1.41428
BIOCARTA_PPARG_PATHWAY	0.0965795	0.657799	1.41277
FARMER_BREAST_CANCER_CLUSTER_7	0.0858369	0.64695	1.41199
KEGG_ADHERENS_JUNCTION	0.0324967	0.480027	1.41189
REACTOME_SIGNALING_BY_ERBB2	0.0620347	0.588848	1.41179
RAMASWAMY_METASTASIS_UP	0.0302874	0.472589	1.41164
GARGALOVIC_RESPONSE_TO_OXIDIZED_PHOSPHOLIPIDS_TAN_DN	0.0849257	0.645517	1.41155
REACTOME_PROTEIN_REPAIR	0.0965795	0.657799	1.41148
SMID_BREAST_CANCER_RELAPSE_IN_PLEURA_UP	0.0590631	0.57868	1.41104
SMID_BREAST_CANCER_RELAPSE_IN_BONE_DN	0.0156646	0.382334	1.41016
WP_INTEGRINMEDIATED_CELL_ADHESION	0.0316641	0.477315	1.41004
REACTOME_ERYTHROPOIETIN_ACTIVATES_RAS	0.0873362	0.648964	1.40988
PID_ERBB1_INTERNALIZATION_PATHWAY	0.069937	0.61745	1.40969
WEIGEL_OXIDATIVE_STRESS_BY_HNE_AND_TBH	0.0589358	0.57868	1.40965
WP_CELL_MIGRATION_AND_INVASION_THROUGH_P75NTR	0.0746606	0.625111	1.4092
REACTOME_SYNTHESIS_OF_PYROPHOSPHATES_IN_THE_CYTOSOL	0.115702	0.682276	1.40744
WP_EGFEGFR_SIGNALING_PATHWAY	0.0129913	0.372441	1.40724
BIOCARTA_SAM68_PATHWAY	0.0965795	0.657799	1.40714
FUJIWARA_PARK2_IN_LIVER_CANCER_DN	0.0672098	0.611405	1.40683
REACTOME_NEGATIVE_REGULATION_OF_THE_PI3K_AKT_NETWORK	0.0374018	0.500548	1.40663
BOGNI_TREATMENT_RELATED_MYELOID_LEUKEMIA_DN	0.0689655	0.613179	1.40653
GARGALOVIC_RESPONSE_TO_OXIDIZED_PHOSPHOLIPIDS_TURQUOISE_UP	0.0320891	0.479126	1.40615
ZHANG_ADIPOGENESIS_BY_BMP7	0.0948276	0.657799	1.4058
POS_HISTAMINE_RESPONSE_NETWORK	0.0813187	0.637248	1.40547
PLASARI_TGFB1_SIGNALING_VIA_NFIC_10HR_UP	0.0547745	0.572233	1.40498
WP_ANGIOGENESIS	0.0822222	0.637248	1.40476
IWANAGA_E2F1_TARGETS_NOT_INDUCED_BY_SERUM	0.0965795	0.657799	1.40471
WP_AEROBIC_GLYCOLYSIS	0.109937	0.674986	1.40375
PID_PI3KCI_PATHWAY	0.0643564	0.596888	1.40362
WOTTON_RUNX_TARGETS_DN	0.0769231	0.62708	1.4029
SU_PLACENTA	0.105832	0.669765	1.40289
REACTOME_CLASS_B_2_SECRETIN_FAMILY_RECEPTORS	0.0683544	0.613179	1.40277
KEGG_PROSTATE_CANCER	0.0337892	0.487153	1.40239
POS_RESPONSE_TO_HISTAMINE_UP	0.0912951	0.657799	1.40223
REACTOME_MUCOPOLYSACCHARIDOSES	0.0912951	0.657799	1.40192
PETROVA_ENDOTHELIUM_LYMPHATIC_VS_BLOOD_DN	0.0187198	0.405509	1.40183
WP_RANKLRANK_SIGNALING_PATHWAY	0.053176	0.572233	1.4016
PID_AVB3_OPN_PATHWAY	0.0961098	0.657799	1.40109
ZHAN_VARIABLE_EARLY_DIFFERENTIATION_GENES_UP	0.112051	0.674986	1.40106
CLIMENT_BREAST_CANCER_COPY_NUMBER_DN	0.107212	0.671309	1.39995
TAKADA_GASTRIC_CANCER_COPY_NUMBER_UP	0.100604	0.667787	1.39979
CONCANNON_APOPTOSIS_BY_EPOXOMICIN_UP	0.0094067	0.321707	1.39945
REACTOME_ESTROGEN_DEPENDENT_GENE_EXPRESSION	0.0370875	0.499212	1.39817
WP_INSULIN_SIGNALING_IN_ADIPOCYTES_DIABETIC_CONDITION	0.120968	0.689163	1.39731
WP_INSULIN_SIGNALING_IN_ADIPOCYTES_NORMAL_CONDITION	0.120968	0.689163	1.39731
YAO_TEMPORAL_RESPONSE_TO_PROGESTERONE_CLUSTER_4	0.112051	0.674986	1.39708
CASORELLI_ACUTE_PROMYELOCYTIC_LEUKEMIA_UP	0.0149558	0.380615	1.397
WP_GABA_METABOLISM_AKA_GHB	0.100394	0.667661	1.39658
IKEDA_MIR30_TARGETS_UP	0.023587	0.445606	1.3955
STOSSI_RESPONSE_TO_ESTRADIOL	0.0893246	0.655186	1.39545
VANTVEER_BREAST_CANCER_ESR1_DN	0.0163482	0.383888	1.39521
BIOCARTA_ARAP_PATHWAY	0.0965665	0.657799	1.39519
YANAGIHARA_ESX1_TARGETS	0.0931818	0.657799	1.39487
WP_KENNEDY_PATHWAY_FROM_SPHINGOLIPIDS	0.103448	0.669765	1.39438
WP_RELATIONSHIP_BETWEEN_INFLAMMATION_COX2_AND_EGFR	0.0955556	0.657799	1.39406
FOROUTAN_TGFB_EMT_UP	0.0230179	0.445606	1.39269
REACTOME_RND1_GTPASE_CYCLE	0.0621891	0.588848	1.39216
RODRIGUES_DCC_TARGETS_DN	0.028653	0.461827	1.39209
RYAN_MANTLE_CELL_LYMPHOMA_NOTCH_DIRECT_UP	0.0249347	0.445606	1.39169
BERNARD_PPAPDC1B_TARGETS_UP	0.0712531	0.618023	1.39163
KIM_BIPOLAR_DISORDER_OLIGODENDROCYTE_DENSITY_CORR_DN	0.0741627	0.625111	1.39053
BIOCARTA_FIBRINOLYSIS_PATHWAY	0.102362	0.669765	1.39035
HAHTOLA_MYCOSIS_FUNGOIDES_SKIN_DN	0.0954447	0.657799	1.38752
CASTELLANO_HRAS_AND_NRAS_TARGETS_DN	0.10664	0.671309	1.3875
WP_OXIDATIVE_STRESS_RESPONSE	0.0954545	0.657799	1.38679
REACTOME_PI3K_EVENTS_IN_ERBB2_SIGNALING	0.104034	0.669765	1.38638
IGARASHI_ATF4_TARGETS_DN	0.0395149	0.506318	1.38581
WP_NEOVASCULARISATION_PROCESSES	0.0807175	0.637248	1.38455
PARK_TRETINOIN_RESPONSE_AND_PML_RARA_FUSION	0.102784	0.669765	1.38363
BIOCARTA_CDC42RAC_PATHWAY	0.116327	0.682426	1.38323
SERVITJA_LIVER_HNF1A_TARGETS_UP	0.0351119	0.488305	1.383
REACTOME_MAPK6_MAPK4_SIGNALING	0.0358125	0.491894	1.38298
MORI_MATURE_B_LYMPHOCYTE_DN	0.0714286	0.618457	1.38289
KINSEY_TARGETS_OF_EWSR1_FLII_FUSION_DN	0.00730584	0.283978	1.38251
RUTELLA_RESPONSE_TO_HGF_VS_CSF2RB_AND_IL4_DN	0.0116728	0.356352	1.38235
HOLLEMAN_VINCRISTINE_RESISTANCE_ALL_DN	0.0929204	0.657799	1.38013
PID_INTEGRIN2_PATHWAY	0.112069	0.674986	1.37949
WP_EFFECT_OF_PROGERIN_ON_GENES_INVOLVED_IN_HUTCHINSONGILFORD_PROGERIA_SYNDROME	0.0995475	0.667117	1.37808
REACTOME_INSULIN_RECEPTOR_RECYCLING	0.102397	0.669765	1.37799
PID_INTEGRIN_CS_PATHWAY	0.10515	0.669765	1.37773
DUTERTRE_ESTRADIOL_RESPONSE_6HR_DN	0.0770471	0.62708	1.37669
PIEPOLI_LGI1_TARGETS_DN	0.120408	0.689163	1.37642
PID_ECADHERIN_NASCENT_AJ_PATHWAY	0.0767327	0.62708	1.37604
HADDAD_B_LYMPHOCYTE_PROGENITOR	0.00941681	0.321707	1.37601
WHITEFORD_PEDIATRIC_CANCER_MARKERS	0.0241949	0.445606	1.37599
WP_TYROBP_CAUSAL_NETWORK_IN_MICROGLIA	0.0913462	0.657799	1.37553
JI_CARCINOGENESIS_BY_KRAS_AND_STK11_DN	0.124736	0.691551	1.37527
HAHTOLA_CTCL_PATHOGENESIS	0.107943	0.672417	1.37278
ZHAN_MULTIPLE_MYELOMA_PR_DN	0.0744417	0.625111	1.37244
PID_RHOA_REG_PATHWAY	0.0746269	0.625111	1.37118
WP_PATHWAYS_AFFECTED_IN_ADENOID_CYSTIC_CARCINOMA	0.0679348	0.613179	1.37079
ACEVEDO_LIVER_CANCER_WITH_H3K27ME3_UP	0.0136506	0.377551	1.37064
THEODOROU_MAMMARY_TUMORIGENESIS	0.109208	0.674342	1.36959
KEGG_METABOLISM_OF_XENOBIOTICS_BY_CYTOCHROME_P450	0.104072	0.669765	1.36875
RAFFEL_VEGFA_TARGETS_UP	0.145161	0.717066	1.3675
FOSTER_KDM1A_TARGETS_UP	0.0306121	0.47513	1.36647
REACTOME_TRANSFERRIN_ENDOCYTOSIS_AND_RECYCLING	0.0874439	0.648964	1.36603
DAVIES_MULTIPLE_MYELOMA_VS_MGUS_UP	0.132653	0.70019	1.36591
PID_VEGFR1_PATHWAY	0.109091	0.674283	1.36549
WP_SOMATROPH_AXIS_GH_AND_ITS_RELATIONSHIP_TO_DIETARY_RESTRICTION_AND_AGING	0.114688	0.680611	1.36497
BIOCARTA_SHH_PATHWAY	0.116379	0.682426	1.36496
WP_OSTEOPONTIN_SIGNALING	0.118896	0.68686	1.36468
MYLLYKANGAS_AMPLIFICATION_HOT_SPOT_1	0.0552147	0.572233	1.3644
KEGG_AXON_GUIDANCE	0.0360895	0.493171	1.36421
NIKOLSKY_BREAST_CANCER_11Q12_Q14_AMPLICON	0.0269384	0.452751	1.36382
LANDIS_ERBB2_BREAST_TUMORS_324_UP	0.0342284	0.487437	1.36341
MIKKELSEN_IPS_LCP_WITH_H3K27ME3	0.0572597	0.572233	1.36328
RUTELLA_RESPONSE_TO_HGF_DN	0.026967	0.452751	1.36303
KEGG_PHOSPHATIDYLINOSITOL_SIGNALING_SYSTEM	0.0720222	0.619057	1.3628
REACTOME_SYNTHESIS_OF_LEUKOTRIENES_LT_AND_EOXINS_EX	0.136735	0.706928	1.36261
DACOSTA_UV_RESPONSE_VIA_ERCC3_XPCS_DN	0.0471428	0.547249	1.36199
REACTOME_SUMOYLATION_OF_DNA_METHYLATION_PROTEINS	0.111349	0.674986	1.36191
MARTINEZ_RESPONSE_TO_TRABECTEDIN	0.0763359	0.62708	1.36181
REACTOME_SYNTHESIS_OF_PG	0.138776	0.710377	1.36171
PID_INSULIN_PATHWAY	0.0759494	0.62708	1.36134
WP_METAPATHWAY_BIOTRANSFORMATION_PHASE_I_AND_II	0.0346392	0.487437	1.36035
MAHADEVAN_GIST_MORPHOLOGICAL_SWITCH	0.138776	0.710377	1.36026
DAVICIONI_MOLECULAR_ARMS_VS_ERMS_DN	0.0148642	0.380615	1.36024
REACTOME_ACTIVATION_OF_BAD_AND_TRANSLOCATION_TO_MITOCHONDRIA	0.116379	0.682426	1.35995
ISHIDA_TARGETS_OF_SYT_SSX_FUSIONS	0.124756	0.691551	1.35944
BIOCARTA_SPRY_PATHWAY	0.118026	0.686694	1.35894
WP_AMPLIFICATION_AND_EXPANSION_OF_ONCOGENIC_PATHWAYS_AS_METASTATIC_TRAITS	0.133192	0.70019	1.35868
REACTOME_TRAFFICKING_AND_PROCESSING_OF_ENDOSOMAL_TLR	0.142562	0.71577	1.35821
BIOCARTA_CTCF_PATHWAY	0.10846	0.673366	1.35813
OZEN_MIR125B1_TARGETS	0.106754	0.671309	1.35778
KEGG_HYPERTROPHIC_CARDIOMYOPATHY_HCM	0.0846154	0.644168	1.35741
CAIRO_HEPATOBLASTOMA_UP	0.025419	0.445606	1.35699
KEGG_VASOPRESSIN_REGULATED_WATER_REABSORPTION	0.0866337	0.648153	1.35698
KEGG_WNT_SIGNALING_PATHWAY	0.033775	0.487153	1.35679
REACTOME_PP2A_MEDIATED_DEPHOSPHORYLATION_OF_KEY_METABOLIC_FACTORS	0.122736	0.691154	1.35677
PID_ALK2_PATHWAY	0.15121	0.725022	1.35655
REACTOME_FCERI_MEDIATED_MAPK_ACTIVATION	0.10984	0.674986	1.35585
WP_WNT_SIGNALING	0.0469014	0.54698	1.35514
MORI_EMU_MYC_LYMPHOMA_BY_ONSET_TIME_UP	0.0348792	0.487437	1.35366
HOWLIN_PUBERTAL_MAMMARY_GLAND	0.0819672	0.637248	1.35338
DAVICIONI_TARGETS_OF_PAX_FOXO1_FUSIONS_UP	0.0116852	0.356352	1.35321
REACTOME_SIGNALING_BY_MET	0.0686455	0.613179	1.35311
REACTOME_HEPARAN_SULFATE_HEPARIN_HS_GAG_METABOLISM	0.0663265	0.608868	1.35308
WP_PENTOSE_PHOSPHATE_METABOLISM	0.124748	0.691551	1.35276
CHIANG_LIVER_CANCER_SUBCLASS_UNANNOTATED_UP	0.0771277	0.62708	1.35272
MYLLYKANGAS_AMPLIFICATION_HOT_SPOT_16	0.144628	0.717066	1.35234
WP_GLYCOSAMINOGLYCAN_DEGRADATION	0.116379	0.682426	1.35234
REACTOME_PHASE_I_FUNCTIONALIZATION_OF_COMPOUNDS	0.0853333	0.646271	1.35226
REACTOME_GRB2_SOS_PROVIDES_LINKAGE_TO_MAPK_SIGNALING_FOR_INTEGRINS	0.144628	0.717066	1.35223
PID_S1P_S1P4_PATHWAY	0.12311	0.691154	1.3521
RUTELLA_RESPONSE_TO_CSF2RB_AND_IL4_UP	0.0131534	0.372441	1.35143
HOLLEMAN_PREDNISOLONE_RESISTANCE_ALL_UP	0.115044	0.680611	1.35124
BAKER_HEMATOPOIESIS_STAT3_TARGETS	0.116379	0.682426	1.35097
WP_PHOSPHOINOSITIDES_METABOLISM	0.0818859	0.637248	1.35089
REACTOME_RHOG_GTPASE_CYCLE	0.0775623	0.628295	1.35074
REACTOME_INWARDLY_RECTIFYING_K_CHANNELS	0.110629	0.674986	1.35058
ZHAN_MULTIPLE_MYELOMA_MF_UP	0.0819672	0.637248	1.35047
MIKKELSEN_IPS_ICP_WITH_H3K4ME3_AND_H327ME3	0.0688776	0.613179	1.35006
MATTHEWS_AP1_TARGETS	0.129512	0.698908	1.34962
REACTOME_DOWNSTREAM_SIGNAL_TRANSDUCTION	0.120455	0.689163	1.34926
PID_PDGFRB_PATHWAY	0.0376299	0.501147	1.34905
REACTOME_SIGNALING_BY_SCF_KIT	0.11165	0.674986	1.34896
WP_IRON_METABOLISM_IN_PLACENTA	0.129512	0.698908	1.34875
REACTOME_DISSOLUTION_OF_FIBRIN_CLOT	0.153226	0.726477	1.34809
REACTOME_ACTIVATION_OF_RAC1	0.129512	0.698908	1.34782
THUM_MIR21_TARGETS_HEART_DISEASE_UP	0.135371	0.702678	1.34737
MUELLER_COMMON_TARGETS_OF_AML_FUSIONS_DN	0.11086	0.674986	1.34689
LI_AMPLIFIED_IN_LUNG_CANCER	0.0313846	0.477198	1.34651
REACTOME_PEPTIDE_HORMONE_METABOLISM	0.091623	0.657799	1.34626
IZADPANAH_STEM_CELL_ADIPOSE_VS_BONE_UP	0.0422707	0.517443	1.34575
SHIN_B_CELL_LYMPHOMA_CLUSTER_9	0.153061	0.726477	1.34492
REACTOME_ASSEMBLY_OF_THE_HIV_VIRION	0.124197	0.691551	1.34432
KEGG_VIBRIO_CHOLERAE_INFECTION	0.0829146	0.639149	1.3443
REACTOME_SYNTHESIS_OF_PIPS_AT_THE_EARLY_ENDOSOME_MEMBRANE	0.124197	0.691551	1.34395
REACTOME_SUPPRESSION_OF_PHAGOSOMAL_MATURATION	0.131749	0.699669	1.34367
REACTOME_SIGNALING_BY_FGFR1_IN_DISEASE	0.103448	0.669765	1.34361
KEGG_GLYCEROPHOSPHOLIPID_METABOLISM	0.0857909	0.64695	1.34357
BOYLAN_MULTIPLE_MYELOMA_PCA3_UP	0.0796703	0.636137	1.34346
DOUGLAS_BMI1_TARGETS_UP	0.00256105	0.206924	1.34224
ZHAN_MULTIPLE_MYELOMA_CD2_DN	0.0765306	0.62708	1.34129
KEGG_COLORECTAL_CANCER	0.0862534	0.648153	1.34123
PID_ERBB4_PATHWAY	0.110345	0.674986	1.34026
REACTOME_SIGNALING_BY_CTNNB1_PHOSPHO_SITE_MUTANTS	0.135193	0.702678	1.33862
MEBARKI_HCC_PROGENITOR_WNT_UP_CTNNB1_INDEPENDENT	0.137421	0.708055	1.33803
KAAB_HEART_ATRIUM_VS_VENTRICLE_DN	0.019875	0.414052	1.33795
REACTOME_METABOLISM_OF_FAT_SOLUBLE_VITAMINS	0.118993	0.68686	1.3379
WP_THYROXINE_THYROID_HORMONE_PRODUCTION	0.0920245	0.657799	1.33736
REACTOME_RUNX1_INTERACTS_WITH_CO_FACTORS_WHOSE_PRECISE_EFFECT_ON_RUNX1_TARGETS_IS_NOT_KNOWN	0.0933661	0.657799	1.33695
GLINSKY_CANCER_DEATH_UP	0.134809	0.702678	1.33651
REACTOME_RESPONSE_OF_MTB_TO_PHAGOCYTOSIS	0.121475	0.689163	1.33634
WP_BREAST_CANCER_PATHWAY	0.0345077	0.487437	1.33589
WP_ENDOCHONDRAL_OSSIFICATION	0.0957179	0.657799	1.3354
WP_ENDOCHONDRAL_OSSIFICATION_WITH_SKELETAL_DYSPLASIAS	0.0957179	0.657799	1.3354
FULCHER_INFLAMMATORY_RESPONSE_LECTIN_VS_LPS_UP	0.00284601	0.211696	1.33527
CHYLA_CBFA2T3_TARGETS_UP	0.0153577	0.382334	1.33507
WEBER_METHYLATED_HCP_IN_SPERM_DN	0.134809	0.702678	1.33495
VALK_AML_CLUSTER_10	0.11991	0.688472	1.33495
REACTOME_MISCELLANEOUS_TRANSPORT_AND_BINDING_EVENTS	0.121475	0.689163	1.33468
PID_ERBB_NETWORK_PATHWAY	0.16129	0.742428	1.33436
REACTOME_INTERACTION_WITH_CUMULUS_CELLS_AND_THE_ZONA_PELLUCIDA	0.12831	0.698908	1.33423
WP_NCRNAS_INVOLVED_IN_WNT_SIGNALING_IN_HEPATOCELLULAR_CARCINOMA	0.0923913	0.657799	1.33331
REACTOME_ESR_MEDIATED_SIGNALING	0.034755	0.487437	1.3331
REACTOME_FGFRL1_MODULATION_OF_FGFR1_SIGNALING	0.152047	0.726266	1.33296
FARMER_BREAST_CANCER_BASAL_VS_LULMINAL	0.017637	0.398799	1.33285
WP_RAS_SIGNALING	0.0309127	0.475821	1.33264
BAELDE_DIABETIC_NEPHROPATHY_DN	0.00575329	0.259613	1.33236
PID_HEDGEHOG_GLI_PATHWAY	0.1	0.667304	1.33225
KEGG_THYROID_CANCER	0.12357	0.691551	1.33221
SESTO_RESPONSE_TO_UV_C2	0.104712	0.669765	1.33208
REACTOME_CELL_SURFACE_INTERACTIONS_AT_THE_VASCULAR_WALL	0.0710227	0.618023	1.3314
BIOCARTA_MAL_PATHWAY	0.137045	0.707278	1.33056
MIKKELSEN_MEF_ICP_WITH_H3K4ME3_AND_H3K27ME3	0.130531	0.698908	1.33017
VANLOO_SP3_TARGETS_UP	0.140845	0.713335	1.33016
NIKOLSKY_BREAST_CANCER_6P24_P22_AMPLICON	0.130531	0.698908	1.32934
WP_PI3KAKTMTOR_VITD3_SIGNALING	0.137045	0.707278	1.3292
BIOCARTA_TOB1_PATHWAY	0.159091	0.738586	1.32815
REACTOME_CONSTITUTIVE_SIGNALING_BY_EGFRVIII	0.133621	0.700783	1.32815
PID_HIF1_TFPATHWAY	0.0966921	0.657799	1.3275
RIGGI_EWING_SARCOMA_PROGENITOR_DN	0.0487969	0.554077	1.32688
SENESE_HDAC1_AND_HDAC2_TARGETS_UP	0.0249348	0.445606	1.32641
REACTOME_PLATELET_SENSITIZATION_BY_LDL	0.133621	0.700783	1.3261
BURTON_ADIPOGENESIS_11	0.112565	0.674986	1.32525
WANG_BARRETTS_ESOPHAGUS_UP	0.105263	0.669765	1.32418
SENESE_HDAC3_TARGETS_UP	0.00356775	0.220297	1.32397
REACTOME_EGFR_DOWNREGULATION	0.126697	0.696095	1.32356
HOUSTIS_ROS	0.121839	0.689982	1.32325
SIG_IL4RECEPTOR_IN_B_LYPHOCYTES	0.130435	0.698908	1.32308
BRUNO_HEMATOPOIESIS	0.110553	0.674986	1.32256
MIDORIKAWA_AMPLIFIED_IN_LIVER_CANCER	0.100756	0.667862	1.3224
YANG_BREAST_CANCER_ESR1_UP	0.145455	0.717066	1.32191
DER_IFN_GAMMA_RESPONSE_DN	0.169355	0.754141	1.32119
KUUSELO_PANCREATIC_CANCER_19Q13_AMPLIFICATION	0.126697	0.696095	1.32118
REACTOME_GAP_JUNCTION_DEGRADATION	0.146868	0.719014	1.32091
BIOCARTA_PTEN_PATHWAY	0.141328	0.713335	1.32085
BIOCARTA_TERC_PATHWAY	0.144869	0.717066	1.32054
REACTOME_HS_GAG_BIOSYNTHESIS	0.11991	0.688472	1.32043
REACTOME_POLO_LIKE_KINASE_MEDIATED_EVENTS	0.141328	0.713335	1.32043
LOPEZ_MESOTHELIOMA_SURVIVAL_OVERALL_DN	0.148472	0.71946	1.32022
WP_SOMITOGENESIS_IN_THE_CONTEXT_OF_SPONDYLOCOSTAL_DYSOSTOSIS	0.163743	0.746069	1.32003
CHYLA_CBFA2T3_TARGETS_DN	0.028081	0.459195	1.31953
EHRLICH_ICF_SYNDROM_UP	0.169355	0.754141	1.31945
BRUINS_UVC_RESPONSE_VIA_TP53_GROUP_A	0.00295831	0.211696	1.31884
JIANG_TIP30_TARGETS_UP	0.0990099	0.665638	1.31862
CUI_TCF21_TARGETS_2_UP	0.00634162	0.270095	1.3184
KEGG_FRUCTOSE_AND_MANNOSE_METABOLISM	0.138952	0.710479	1.31819
DING_LUNG_CANCER_BY_MUTATION_RATE	0.144397	0.717066	1.31799
MARIADASON_RESPONSE_TO_BUTYRATE_SULINDAC_6	0.0943878	0.657799	1.31793
WP_HYPOTHESIZED_PATHWAYS_IN_PATHOGENESIS_OF_CARDIOVASCULAR_DISEASE	0.12967	0.698908	1.31758
REACTOME_ACTIVATION_OF_CASPASES_THROUGH_APOPTOSOME_MEDIATED_CLEAVAGE	0.144869	0.717066	1.31675
WP_TCELL_RECEPTOR_TCR_SIGNALING_PATHWAY	0.0858726	0.64695	1.31652
REACTOME_VLDL_CLEARANCE	0.114519	0.680611	1.31571
BASSO_HAIRY_CELL_LEUKEMIA_DN	0.153543	0.727335	1.31567
KOYAMA_SEMA3B_TARGETS_UP	0.0198924	0.414052	1.3156
BHAT_ESR1_TARGETS_NOT_VIA_AKT1_DN	0.0881543	0.653464	1.31541
WALLACE_PROSTATE_CANCER_DN	0.144869	0.717066	1.31534
GLASS_IGF2BP1_CLIP_TARGETS_KNOCKDOWN_DN	0.0479832	0.551413	1.31482
REACTOME_SIGNALING_BY_KIT_IN_DISEASE	0.131868	0.699669	1.31443
REACTOME_REGULATION_OF_GENE_EXPRESSION_BY_HYPOXIA_INDUCIBLE_FACTOR	0.169355	0.754141	1.31437
PID_BETA_CATENIN_NUC_PATHWAY	0.0945946	0.657799	1.31433
REACTOME_ALK_MUTANTS_BIND_TKIS	0.162791	0.743679	1.31408
KUROKAWA_LIVER_CANCER_EARLY_RECURRENCE_DN	0.155512	0.733	1.314
REACTOME_SIGNALLING_TO_RAS	0.131868	0.699669	1.31386
LE_NEURONAL_DIFFERENTIATION_UP	0.151188	0.725022	1.31299
REACTOME_SYNTHESIS_OF_PIPS_AT_THE_PLASMA_MEMBRANE	0.10804	0.672417	1.31296
WP_TUMOR_SUPPRESSOR_ACTIVITY_OF_SMARCB1	0.130045	0.698908	1.31187
WP_FLUOROPYRIMIDINE_ACTIVITY	0.145786	0.717066	1.31183
PETRETTO_BLOOD_PRESSURE_UP	0.165289	0.7494	1.31175
INAMURA_LUNG_CANCER_SCC_UP	0.167347	0.753541	1.31174
HEIDENBLAD_AMPLICON_12P11_12_UP	0.112412	0.674986	1.31166
BREUHAHN_GROWTH_FACTOR_SIGNALING_IN_LIVER_CANCER	0.162791	0.743679	1.31153
REACTOME_VISUAL_PHOTOTRANSDUCTION	0.112	0.674986	1.31145
WP_EDA_SIGNALING_IN_HAIR_FOLLICLE_DEVELOPMENT	0.173387	0.757756	1.31137
DISTECHE_ESCAPED_FROM_X_INACTIVATION	0.148472	0.71946	1.31091
GEORGES_TARGETS_OF_MIR192_AND_MIR215	0.000508607	0.0838368	1.31024
REACTOME_EPH_EPHRIN_SIGNALING	0.0767045	0.62708	1.30962
KEGG_NON_SMALL_CELL_LUNG_CANCER	0.11809	0.686694	1.30934
REACTOME_GLYCOSAMINOGLYCAN_METABOLISM	0.0764873	0.62708	1.30933
WNT_SIGNALING	0.0858726	0.64695	1.30833
FARMER_BREAST_CANCER_APOCRINE_VS_LUMINAL	0.0231159	0.445606	1.30819
KEGG_REGULATION_OF_ACTIN_CYTOSKELETON	0.0312859	0.477198	1.30805
REACTOME_SIGNALING_BY_NOTCH1_T_7_9_NOTCH1_M1580_K2555_TRANSLOCATION_MUTANT	0.173489	0.757756	1.30793
WP_METABOLIC_REPROGRAMMING_IN_COLON_CANCER	0.102041	0.669765	1.30772
BIOCARTA_MRP_PATHWAY	0.116564	0.682874	1.30717
BONOME_OVARIAN_CANCER_POOR_SURVIVAL_UP	0.134529	0.702678	1.3068
REACTOME_SIGNALING_BY_MST1	0.148676	0.71946	1.30585
HOFFMAN_CLOCK_TARGETS_DN	0.120654	0.689163	1.30568
REACTOME_MET_ACTIVATES_PTPN11	0.163386	0.745314	1.30502
JAEGER_METASTASIS_UP	0.118932	0.68686	1.30499
REACTOME_SIGNALING_BY_ERBB4	0.107143	0.671309	1.3043
REACTOME_MET_INTERACTS_WITH_TNS_PROTEINS	0.120654	0.689163	1.30427
BIOCARTA_CIRCADIAN_PATHWAY	0.175439	0.758285	1.30416
BIOCARTA_SLRP_PATHWAY	0.148676	0.71946	1.30252
NEWMAN_ERCC6_TARGETS_DN	0.152838	0.726477	1.30237
WP_ERBB_SIGNALING_PATHWAY	0.0767045	0.62708	1.30237
PID_EPHRINB_REV_PATHWAY	0.146018	0.717084	1.30235
GOBERT_OLIGODENDROCYTE_DIFFERENTIATION_DN	0.000149958	0.0364356	1.30224
PID_ANGIOPOIETIN_RECEPTOR_PATHWAY	0.108911	0.673833	1.30198
GROSS_HYPOXIA_VIA_ELK3_DN	0.0477364	0.550245	1.30143
LIEN_BREAST_CARCINOMA_METAPLASTIC	0.147505	0.719332	1.30111
DOANE_BREAST_CANCER_ESR1_UP	0.0903955	0.657799	1.30085
IIZUKA_LIVER_CANCER_PROGRESSION_L1_G1_DN	0.169421	0.754141	1.3007
RAO_BOUND_BY_SALL4	0.0530914	0.572233	1.30056
MORI_PRE_BI_LYMPHOCYTE_DN	0.105121	0.669765	1.30038
BIOCARTA_MALATEX_PATHWAY	0.183468	0.767809	1.29977
WP_METHIONINE_METABOLISM_LEADING_TO_SULFUR_AMINO_ACIDS_AND_RELATED_DISORDERS	0.183468	0.767809	1.29928
REACTOME_GENERATION_OF_SECOND_MESSENGER_MOLECULES	0.155508	0.733	1.2992
HASEGAWA_TUMORIGENESIS_BY_RET_C634R	0.165354	0.7494	1.299
ZHENG_IL22_SIGNALING_UP	0.126697	0.696095	1.29895
CLASPER_LYMPHATIC_VESSELS_DURING_METASTASIS_UP	0.157328	0.737958	1.29894
REACTOME_INTERLEUKIN_3_INTERLEUKIN_5_AND_GM_CSF_SIGNALING	0.117359	0.684631	1.29858
SAMOLS_TARGETS_OF_KHSV_MIRNAS_DN	0.125641	0.692413	1.29782
WANG_MLL_TARGETS	0.0390801	0.503397	1.29693
PID_WNT_NONCANONICAL_PATHWAY	0.119438	0.687626	1.29657
MYLLYKANGAS_AMPLIFICATION_HOT_SPOT_17	0.144444	0.717066	1.29656
JOHANSSON_GLIOMAGENESIS_BY_PDGFB_UP	0.127273	0.698112	1.29655
WP_WNT_SIGNALING_IN_KIDNEY_DISEASE	0.161364	0.742428	1.29526
BOQUEST_STEM_CELL_CULTURED_VS_FRESH_DN	0.161572	0.742428	1.2952
ZHAN_V1_LATE_DIFFERENTIATION_GENES_DN	0.161572	0.742428	1.29511
PID_HES_HEY_PATHWAY	0.125307	0.692413	1.29481
REACTOME_METABOLISM_OF_INGESTED_SEMET_SEC_MESEC_INTO_H2SE	0.167323	0.753541	1.29478
BUYTAERT_PHOTODYNAMIC_THERAPY_STRESS_UP	0.000906128	0.113918	1.29476
REACTOME_BASIGIN_INTERACTIONS	0.147505	0.719332	1.29454
WP_HIPPOYAP_SIGNALING_PATHWAY	0.156863	0.737958	1.29405
HOSHIDA_LIVER_CANCER_LATE_RECURRENCE_DN	0.125628	0.692413	1.29379
FRASOR_RESPONSE_TO_SERM_OR_FULVESTRANT_DN	0.124682	0.691551	1.29377
AMIT_EGF_RESPONSE_480_MCF10A	0.116337	0.682426	1.2929
WP_EPO_RECEPTOR_SIGNALING	0.159041	0.738586	1.29272
TIAN_BHLHA15_TARGETS	0.165236	0.7494	1.29237
WP_GLYCOLYSIS_AND_GLUCONEOGENESIS	0.126794	0.696095	1.29145
WP_FOLLICLE_STIMULATING_HORMONE_FSH_SIGNALING_PATHWAY	0.147505	0.719332	1.29133
REACTOME_TCF_DEPENDENT_SIGNALING_IN_RESPONSE_TO_WNT	0.0507482	0.566613	1.29115
WP_ALZHEIMERS_DISEASE	0.0242319	0.445606	1.29107
REACTOME_RND3_GTPASE_CYCLE	0.105528	0.669765	1.2905
TONKS_TARGETS_OF_RUNX1_RUNX1T1_FUSION_HSC_DN	0.0517964	0.572233	1.29028
BIOCARTA_CBL_PATHWAY	0.173554	0.757756	1.29012
BENPORATH_ES_1	0.0192453	0.411256	1.28956
MATZUK_STEROIDOGENESIS	0.169043	0.754141	1.28923
BIOCARTA_DC_PATHWAY	0.143149	0.716765	1.28922
LEE_NEURAL_CREST_STEM_CELL_UP	0.0766962	0.62708	1.28855
REACTOME_CA2_PATHWAY	0.131579	0.699669	1.28761
LIU_IL13_MEMORY_MODEL_DN	0.173228	0.757756	1.28716
RUTELLA_RESPONSE_TO_HGF_UP	0.0248635	0.445606	1.28705
REACTOME_ARYL_HYDROCARBON_RECEPTOR_SIGNALLING	0.167002	0.753541	1.28682
REACTOME_LTC4_CYSLTR_MEDIATED_IL4_PRODUCTION	0.171079	0.754141	1.28655
IBRAHIM_NRF2_DOWN	0.0464059	0.54423	1.28655
SANSOM_APC_TARGETS_DN	0.0306955	0.475251	1.28644
LI_PROSTATE_CANCER_EPIGENETIC	0.155556	0.733	1.28635
CAIRO_LIVER_DEVELOPMENT_UP	0.0316568	0.477315	1.28526
REACTOME_NEGATIVE_REGULATION_OF_TCF_DEPENDENT_SIGNALING_BY_DVL_INTERACTING_PROTEINS	0.192982	0.774946	1.28507
NIKOLSKY_MUTATED_AND_AMPLIFIED_IN_BREAST_CANCER	0.103352	0.669765	1.28486
WHITEHURST_PACLITAXEL_SENSITIVITY	0.168182	0.754141	1.28473
MYLLYKANGAS_AMPLIFICATION_HOT_SPOT_5	0.173228	0.757756	1.28431
PID_IGF1_PATHWAY	0.144796	0.717066	1.28424
PID_RETINOIC_ACID_PATHWAY	0.149425	0.720312	1.28384
DAZARD_UV_RESPONSE_CLUSTER_G6	0.0369372	0.498256	1.28361
VERHAAK_AML_WITH_NPM1_MUTATED_DN	0.0423108	0.517443	1.28345
WP_FOCAL_ADHESION_PI3KAKTMTORSIGNALING_PATHWAY	0.0350643	0.488305	1.28276
WP_ALZHEIMERS_DISEASE_AND_MIRNA_EFFECTS	0.0300814	0.47155	1.28249
REACTOME_DECTIN_2_FAMILY	0.173228	0.757756	1.2822
WP_LIPID_PARTICLES_COMPOSITION	0.173228	0.757756	1.28192
WP_GLYCOLYSIS_IN_SENESCENCE	0.188161	0.773018	1.28168
RUTELLA_RESPONSE_TO_HGF_VS_CSF2RB_AND_IL4_UP	0.050559	0.566513	1.28162
NAGY_TFTC_COMPONENTS_HUMAN	0.16044	0.742005	1.28158
MEBARKI_HCC_PROGENITOR_WNT_DN	0.123762	0.691551	1.2815
FRASOR_TAMOXIFEN_RESPONSE_DN	0.190275	0.774655	1.28117
ZHENG_RESPONSE_TO_ARSENITE_UP	0.183884	0.768548	1.28113
MATTIOLI_MULTIPLE_MYELOMA_SUBGROUPS	0.170626	0.754141	1.28104
RICKMAN_TUMOR_DIFFERENTIATED_WELL_VS_MODERATELY_UP	0.0792001	0.63452	1.28102
WEBER_METHYLATED_HCP_IN_FIBROBLAST_DN	0.191083	0.774742	1.28074
ZHENG_FOXP3_TARGETS_IN_THYMUS_DN	0.179592	0.763296	1.28073
REACTOME_FOXO_MEDIATED_TRANSCRIPTION_OF_CELL_CYCLE_GENES	0.176724	0.758285	1.28028
BONCI_TARGETS_OF_MIR15A_AND_MIR16_1	0.0909091	0.657799	1.28009
BIOCARTA_INTEGRIN_PATHWAY	0.151442	0.725584	1.28003
MIKKELSEN_IPS_WITH_HCP_H3K27ME3	0.136	0.70536	1.27944
REACTOME_PI3K_AKT_SIGNALING_IN_CANCER	0.10452	0.669765	1.27805
COLLIS_PRKDC_REGULATORS	0.176856	0.758333	1.27761
PID_MET_PATHWAY	0.091922	0.657799	1.27725
REACTOME_SYNTHESIS_OF_UDP_N_ACETYL_GLUCOSAMINE	0.185714	0.771351	1.27674
REACTOME_SIGNALING_BY_INSULIN_RECEPTOR	0.12234	0.691154	1.27593
REACTOME_AKT_PHOSPHORYLATES_TARGETS_IN_THE_NUCLEUS	0.197452	0.784151	1.27488
VERHAAK_GLIOBLASTOMA_PRONEURAL	0.0372846	0.500548	1.27404
RODWELL_AGING_KIDNEY_UP	0.0432268	0.522546	1.27371
PID_RAC1_PATHWAY	0.143216	0.716765	1.27369
ZHOU_INFLAMMATORY_RESPONSE_LIVE_UP	0.0412006	0.514884	1.27344
ZHENG_FOXP3_TARGETS_IN_THYMUS_UP	0.0510525	0.568283	1.27334
REACTOME_MET_RECEPTOR_RECYCLING	0.190083	0.774655	1.27328
LIU_VAV3_PROSTATE_CARCINOGENESIS_DN	0.190083	0.774655	1.27295
WP_NEPHROGENESIS	0.20078	0.785221	1.27287
KEGG_MELANOMA	0.150127	0.722035	1.27251
COLIN_PILOCYTIC_ASTROCYTOMA_VS_GLIOBLASTOMA_DN	0.161504	0.742428	1.27196
REACTOME_CDC42_GTPASE_CYCLE	0.0519892	0.572233	1.27183
NOUSHMEHR_GBM_SOMATIC_MUTATED	0.211694	0.793977	1.27144
WANG_TARGETS_OF_MLL_CBP_FUSION_UP	0.142857	0.716108	1.2714
KEGG_CYSTEINE_AND_METHIONINE_METABOLISM	0.169336	0.754141	1.27084
MASSARWEH_TAMOXIFEN_RESISTANCE_UP	0.0129805	0.372441	1.27034
REACTOME_PROLONGED_ERK_ACTIVATION_EVENTS	0.181223	0.765738	1.27031
TAKEDA_TARGETS_OF_NUP98_HOXA9_FUSION_6HR_UP	0.153247	0.726477	1.27017
WP_TRANSCRIPTIONAL_ACTIVATION_BY_NRF2_IN_RESPONSE_TO_PHYTOCHEMICALS	0.181223	0.765738	1.27003
FINETTI_BREAST_CANCERS_KINOME_GRAY	0.180258	0.76509	1.26957
RAMASWAMY_METASTASIS_DN	0.124378	0.691551	1.26916
GAUSSMANN_MLL_AF4_FUSION_TARGETS_E_DN	0.186296	0.771351	1.26856
VECCHI_GASTRIC_CANCER_ADVANCED_VS_EARLY_UP	0.0522354	0.572233	1.2678
REACTOME_CHROMATIN_MODIFYING_ENZYMES	0.034466	0.487437	1.26761
ONDER_CDH1_SIGNALING_VIA_CTNNB1	0.139474	0.710479	1.26679
TURJANSKI_MAPK7_TARGETS	0.191147	0.774742	1.26617
PEPPER_CHRONIC_LYMPHOCYTIC_LEUKEMIA_DN	0.194215	0.778216	1.26613
MOOTHA_ROS	0.2	0.785221	1.26561
KEGG_GLUTATHIONE_METABOLISM	0.129353	0.698908	1.2656
REACTOME_DNA_METHYLATION	0.183071	0.767809	1.26539
BIOCARTA_HSWI_SNF_PATHWAY	0.181425	0.76591	1.2652
REACTOME_SIGNALING_BY_WNT	0.0386533	0.503149	1.26466
MATZUK_OVULATION	0.198732	0.784151	1.26379
MALTA_CURATED_STEMNESS_MARKERS	0.198732	0.784151	1.26332
LIM_MAMMARY_STEM_CELL_UP	0.0187724	0.405509	1.26324
WP_KALLMANN_SYNDROME	0.1875	0.771351	1.26263
ISSAEVA_MLL2_TARGETS	0.132029	0.699669	1.26238
THUM_SYSTOLIC_HEART_FAILURE_DN	0.0709447	0.618023	1.26209
REACTOME_LRR_FLII_INTERACTING_PROTEIN_1_LRRFIP1_ACTIVATES_TYPE_I_IFN_PRODUCTION	0.212476	0.795961	1.26177
LI_CYTIDINE_ANALOGS_CYCTOTOXICITY	0.1875	0.771351	1.26175
RUTELLA_RESPONSE_TO_CSF2RB_AND_IL4_DN	0.0535464	0.572233	1.26153
GRAHAM_CML_DIVIDING_VS_NORMAL_DIVIDING_UP	0.181263	0.765738	1.26109
REACTOME_SIGNALING_BY_EGFR	0.139241	0.710479	1.26041
REACTOME_VITAMINS	0.183071	0.767809	1.26026
KEGG_CHRONIC_MYELOID_LEUKEMIA	0.125683	0.692413	1.26008
JAATINEN_HEMATOPOIETIC_STEM_CELL_UP	0.0378286	0.501668	1.2597
KRIEG_HYPOXIA_NOT_VIA_KDM3A	0.00291189	0.211696	1.25957
REACTOME_IRF3_MEDIATED_ACTIVATION_OF_TYPE_1_IFN	0.183299	0.767809	1.25925
JAZAERI_BREAST_CANCER_BRCA1_VS_BRCA2_DN	0.162679	0.743679	1.25866
REACTOME_MET_PROMOTES_CELL_MOTILITY	0.132029	0.699669	1.25853
REACTOME_SIGNALING_BY_NUCLEAR_RECEPTORS	0.0650014	0.599998	1.25813
RAY_ALZHEIMERS_DISEASE	0.184049	0.768726	1.25794
GUENTHER_GROWTH_SPHERICAL_VS_ADHERENT_UP	0.184549	0.769557	1.25754
BIOCARTA_NEUTROPHIL_PATHWAY	0.183071	0.767809	1.25704
BYSTRYKH_HEMATOPOIESIS_STEM_CELL_AND_BRAIN_QTL_TRANS	0.0471587	0.547249	1.25697
YAGUE_PRETUMOR_DRUG_RESISTANCE_UP	0.220273	0.802222	1.25668
SHAFFER_IRF4_TARGETS_IN_ACTIVATED_B_LYMPHOCYTE	0.111732	0.674986	1.25652
TAVOR_CEBPA_TARGETS_DN	0.173626	0.757756	1.2559
REACTOME_SOS_MEDIATED_SIGNALLING	0.206122	0.787292	1.25553
BIOCARTA_TRKA_PATHWAY	0.183585	0.767809	1.25508
ZHU_CMV_8_HR_DN	0.142857	0.716108	1.25482
AGARWAL_AKT_PATHWAY_TARGETS	0.217742	0.801946	1.2544
WP_VASOPRESSINREGULATED_WATER_REABSORPTION	0.148515	0.71946	1.25419
KEGG_PATHWAYS_IN_CANCER	0.0477292	0.550245	1.25414
BLANCO_MELO_COVID19_BRONCHIAL_EPITHELIAL_CELLS_SARS_COV_2_INFECTION_DN	0.160194	0.741642	1.25347
REACTOME_ACYL_CHAIN_REMODELING_OF_DAG_AND_TAG	0.183071	0.767809	1.25343
SHIN_B_CELL_LYMPHOMA_CLUSTER_7	0.188636	0.773018	1.25321
BIOCARTA_ERK5_PATHWAY	0.19181	0.774946	1.25306
BILANGES_SERUM_SENSITIVE_GENES	0.131367	0.699669	1.25296
PILON_KLF1_TARGETS_UP	0.0234275	0.445606	1.25293
SENESE_HDAC1_TARGETS_UP	0.0234087	0.445606	1.25181
WP_GPR40_PATHWAY	0.190065	0.774655	1.25175
KLEIN_PRIMARY_EFFUSION_LYMPHOMA_UP	0.149877	0.721384	1.25159
REACTOME_DEGRADATION_OF_BETA_CATENIN_BY_THE_DESTRUCTION_COMPLEX	0.107649	0.671309	1.25149
REACTOME_ERYTHROPOIETIN_ACTIVATES_PHOSPHOLIPASE_C_GAMMA_PLCG	0.199195	0.784151	1.25091
REACTOME_REGULATION_OF_RUNX1_EXPRESSION_AND_ACTIVITY	0.190578	0.774742	1.25055
ZHONG_RESPONSE_TO_AZACITIDINE_AND_TSA_UP	0.0438504	0.526037	1.25038
FARMER_BREAST_CANCER_APOCRINE_VS_BASAL	0.0510786	0.568283	1.24995
HUPER_BREAST_BASAL_VS_LUMINAL_UP	0.186667	0.771351	1.24961
CHENG_TAF7L_TARGETS	0.201629	0.785221	1.2495
GRAESSMANN_APOPTOSIS_BY_SERUM_DEPRIVATION_DN	0.0804066	0.637248	1.24925
PID_PI3KCI_AKT_PATHWAY	0.151589	0.725735	1.24849
WU_HBX_TARGETS_2_DN	0.216561	0.800338	1.24828
IKEDA_MIR133_TARGETS_UP	0.159494	0.739364	1.24819
REACTOME_KINESINS	0.170854	0.754141	1.24765
REACTOME_COMPETING_ENDOGENOUS_RNAS_CERNAS_REGULATE_PTEN_TRANSLATION	0.225806	0.810424	1.24682
REACTOME_REGULATION_OF_INSULIN_SECRETION	0.152632	0.726477	1.24627
BIOCARTA_TCYTOTOXIC_PATHWAY	0.187008	0.771351	1.24598
BIOCARTA_THELPER_PATHWAY	0.187008	0.771351	1.24598
REACTOME_HEMOSTASIS	0.0186092	0.405509	1.24552
KEGG_ERBB_SIGNALING_PATHWAY	0.122905	0.691154	1.24545
CALVET_IRINOTECAN_SENSITIVE_VS_REVERTED_UP	0.22807	0.812122	1.2454
REACTOME_BETA_CATENIN_PHOSPHORYLATION_CASCADE	0.188889	0.773018	1.24506
BIOCARTA_IL3_PATHWAY	0.218684	0.801946	1.24406
BRIDEAU_IMPRINTED_GENES	0.149254	0.720185	1.24354
SA_B_CELL_RECEPTOR_COMPLEXES	0.180995	0.765738	1.24327
MISHRA_CARCINOMA_ASSOCIATED_FIBROBLAST_UP	0.200431	0.785221	1.24258
BENPORATH_PROLIFERATION	0.0709969	0.618023	1.24244
PID_GLYPICAN_1PATHWAY	0.192719	0.774946	1.24206
PID_S1P_META_PATHWAY	0.192719	0.774946	1.24204
REACTOME_CONSTITUTIVE_SIGNALING_BY_LIGAND_RESPONSIVE_EGFR_CANCER_VARIANTS	0.184615	0.769557	1.24162
REACTOME_FACTORS_INVOLVED_IN_MEGAKARYOCYTE_DEVELOPMENT_AND_PLATELET_PRODUCTION	0.0823171	0.637248	1.24156
POOLA_INVASIVE_BREAST_CANCER_DN	0.104816	0.669765	1.24078
MYLLYKANGAS_AMPLIFICATION_HOT_SPOT_30	0.192913	0.774946	1.24051
DAUER_STAT3_TARGETS_UP	0.158924	0.738586	1.24038
JONES_TCOF1_TARGETS	0.22807	0.812122	1.24011
BILANGES_SERUM_RESPONSE_TRANSLATION	0.190045	0.774655	1.24009
REACTOME_PENTOSE_PHOSPHATE_PATHWAY	0.200864	0.785221	1.24001
REACTOME_GOLGI_TO_ER_RETROGRADE_TRANSPORT	0.0801187	0.637248	1.23939
DEBOSSCHER_NFKB_TARGETS_REPRESSED_BY_GLUCOCORTICOIDS	0.198364	0.784151	1.23932
FERRANDO_T_ALL_WITH_MLL_ENL_FUSION_UP	0.132231	0.699669	1.23923
CAFFAREL_RESPONSE_TO_THC_24HR_5_UP	0.186603	0.771351	1.23877
MARIADASON_REGULATED_BY_HISTONE_ACETYLATION_UP	0.167539	0.753638	1.2382
KEGG_EPITHELIAL_CELL_SIGNALING_IN_HELICOBACTER_PYLORI_INFECTION	0.148936	0.720164	1.23756
KEGG_GLYOXYLATE_AND_DICARBOXYLATE_METABOLISM	0.204741	0.787292	1.23724
BIOCARTA_PYK2_PATHWAY	0.192825	0.774946	1.23682
WP_LEUKOCYTEINTRINSIC_HIPPO_PATHWAY_FUNCTIONS	0.188506	0.773018	1.23673
BIOCARTA_CK1_PATHWAY	0.20524	0.787292	1.23666
WENDT_COHESIN_TARGETS_UP	0.191388	0.774742	1.23555
REACTOME_SIGNALING_BY_TGF_BETA_RECEPTOR_COMPLEX_IN_CANCER	0.230612	0.815411	1.2341
REACTOME_ACYL_CHAIN_REMODELLING_OF_PE	0.211416	0.793977	1.2339
DARWICHE_PAPILLOMA_PROGRESSION_RISK	0.175879	0.758285	1.23338
PID_AR_TF_PATHWAY	0.188295	0.773018	1.23334
ELVIDGE_HYPOXIA_UP	0.0874319	0.648964	1.23318
GOTTWEIN_TARGETS_OF_KSHV_MIR_K12_11	0.154054	0.728656	1.23275
KEGG_NOTCH_SIGNALING_PATHWAY	0.175743	0.758285	1.23252
PEDERSEN_TARGETS_OF_611CTF_ISOFORM_OF_ERBB2	0.164456	0.747485	1.23248
WP_PHOTODYNAMIC_THERAPYINDUCED_NFKB_SURVIVAL_SIGNALING	0.193059	0.774946	1.23248
REACTOME_MATURATION_OF_PROTEIN_3A	0.233871	0.81584	1.23221
TENEDINI_MEGAKARYOCYTE_MARKERS	0.175743	0.758285	1.23216
WP_MOLYBDENUM_COFACTOR_MOCO_BIOSYNTHESIS	0.241715	0.819096	1.23213
WP_WNT_SIGNALING_PATHWAY_AND_PLURIPOTENCY	0.121813	0.689982	1.23163
REACTOME_FCGR_ACTIVATION	0.21328	0.797547	1.23158
REACTOME_HS_GAG_DEGRADATION	0.192478	0.774946	1.23142
BIOCARTA_LYMPHOCYTE_PATHWAY	0.241715	0.819096	1.23141
BIOCARTA_LYM_PATHWAY	0.241715	0.819096	1.23141
RODRIGUES_DCC_TARGETS_UP	0.198819	0.784151	1.23101
FOROUTAN_INTEGRATED_TGFB_EMT_UP	0.132768	0.70019	1.23093
GAVIN_FOXP3_TARGETS_CLUSTER_P6	0.133705	0.700783	1.23026
TIMOFEEVA_GROWTH_STRESS_VIA_STAT1_DN	0.206009	0.787292	1.22998
BANDRES_RESPONSE_TO_CARMUSTIN_MGMT_48HR_UP	0.207424	0.789972	1.22985
PID_INTEGRIN1_PATHWAY	0.182957	0.767809	1.22963
REACTOME_SIGNALING_BY_HIPPO	0.193059	0.774946	1.22916
SASAI_TARGETS_OF_CXCR6_AND_PTCH1_DN	0.241715	0.819096	1.22912
AMIT_EGF_RESPONSE_240_HELA	0.170667	0.754141	1.22893
ELVIDGE_HYPOXIA_BY_DMOG_UP	0.0970588	0.658379	1.22891
FOSTER_TOLERANT_MACROPHAGE_DN	0.047261	0.547249	1.22881
SCIAN_INVERSED_TARGETS_OF_TP53_AND_TP73_DN	0.197701	0.784151	1.2284
WANG_LSD1_TARGETS_UP	0.208155	0.789972	1.22815
ZHENG_BOUND_BY_FOXP3	0.0337288	0.487153	1.22737
REACTOME_RAC3_GTPASE_CYCLE	0.130682	0.69912	1.22634
REACTOME_HEME_DEGRADATION	0.244898	0.821705	1.22634
WP_HIPPOMERLIN_SIGNALING_DYSREGULATION	0.129944	0.698908	1.22584
ENK_UV_RESPONSE_KERATINOCYTE_DN	0.0264541	0.451876	1.22548
WP_FOXA2_PATHWAY	0.216157	0.800338	1.22511
VALK_AML_CLUSTER_6	0.20362	0.787292	1.22508
REACTOME_PI_METABOLISM	0.145251	0.717066	1.22503
MULLIGHAN_NPM1_SIGNATURE_3_UP	0.0839826	0.641841	1.22483
ZHANG_PROLIFERATING_VS_QUIESCENT	0.16962	0.754141	1.22474
ZHAN_MULTIPLE_MYELOMA_MS_DN	0.183168	0.767809	1.22352
BIOCARTA_RHO_PATHWAY	0.2	0.785221	1.22295
HARRIS_BRAIN_CANCER_PROGENITORS	0.208238	0.789972	1.22263
CREIGHTON_AKT1_SIGNALING_VIA_MTOR_UP	0.196833	0.783407	1.22244
BIOCARTA_TGFB_PATHWAY	0.205567	0.787292	1.22147
FLECHNER_BIOPSY_KIDNEY_TRANSPLANT_REJECTED_VS_OK_DN	0.0347717	0.487437	1.22135
HEIDENBLAD_AMPLIFIED_IN_SOFT_TISSUE_CANCER	0.235669	0.816011	1.22125
WP_MICROGLIA_PATHOGEN_PHAGOCYTOSIS_PATHWAY	0.219457	0.802222	1.22026
WP_CANONICAL_AND_NONCANONICAL_TGFB_SIGNALING	0.219828	0.802222	1.21947
KEGG_VIRAL_MYOCARDITIS	0.211538	0.793977	1.21939
REACTOME_CONSTITUTIVE_SIGNALING_BY_ABERRANT_PI3K_IN_CANCER	0.17602	0.758285	1.21918
WP_PKCGAMMA_CALCIUM_SIGNALING_PATHWAY_IN_ATAXIA	0.209503	0.791163	1.21912
MYLLYKANGAS_AMPLIFICATION_HOT_SPOT_22	0.229339	0.813372	1.21871
BIOCARTA_S1P_PATHWAY	0.243952	0.821705	1.21868
ACEVEDO_METHYLATED_IN_LIVER_CANCER_DN	0.034159	0.487437	1.21852
PID_ARF6_PATHWAY	0.218182	0.801946	1.21842
KEGG_VEGF_SIGNALING_PATHWAY	0.149171	0.720185	1.21798
REACTOME_NECTIN_NECL_TRANS_HETERODIMERIZATION	0.253411	0.821952	1.21772
HASINA_NOL7_TARGETS_DN	0.22833	0.812122	1.21696
REACTOME_MET_ACTIVATES_PTK2_SIGNALING	0.216401	0.800338	1.21686
THUM_MIR21_TARGETS_HEART_DISEASE_DN	0.25731	0.826111	1.21674
KEGG_GLYCOSAMINOGLYCAN_BIOSYNTHESIS_HEPARAN_SULFATE	0.199115	0.784151	1.21659
BIOCARTA_FREE_PATHWAY	0.253061	0.821952	1.21607
WP_MRNA_PROTEIN_AND_METABOLITE_INDUCATION_PATHWAY_BY_CYCLOSPORIN_A	0.253061	0.821952	1.2158
WP_TCA_CYCLE_AND_DEFICIENCY_OF_PYRUVATE_DEHYDROGENASE_COMPLEX_PDHC	0.223176	0.806719	1.21543
REACTOME_REGULATION_OF_PTEN_STABILITY_AND_ACTIVITY	0.146006	0.717084	1.21525
ASTIER_INTEGRIN_SIGNALING	0.201005	0.785221	1.21477
REACTOME_INTERLEUKIN_RECEPTOR_SHC_SIGNALING	0.202222	0.786128	1.21427
REACTOME_DOWNREGULATION_OF_ERBB4_SIGNALING	0.231405	0.81584	1.21416
BIOCARTA_MTA3_PATHWAY	0.227074	0.810424	1.21374
WP_GLIOBLASTOMA_SIGNALING_PATHWAYS	0.138418	0.710377	1.21309
REACTOME_SIGNALING_BY_FGFR4	0.201405	0.785221	1.213
COULOUARN_TEMPORAL_TGFB1_SIGNATURE_UP	0.136752	0.706928	1.21279
REACTOME_NEPHRIN_FAMILY_INTERACTIONS	0.204793	0.787292	1.21243
SHARMA_PILOCYTIC_ASTROCYTOMA_LOCATION_UP	0.20362	0.787292	1.21241
LOPEZ_MBD_TARGETS_IMPRINTED_AND_X_LINKED	0.226782	0.810424	1.21215
AMUNDSON_RESPONSE_TO_ARSENITE	0.0983991	0.662955	1.21199
GARGALOVIC_RESPONSE_TO_OXIDIZED_PHOSPHOLIPIDS_MAGENTA_UP	0.216401	0.800338	1.21195
REACTOME_EPHRIN_SIGNALING	0.218415	0.801946	1.21195
VERRECCHIA_RESPONSE_TO_TGFB1_C5	0.204444	0.787292	1.21154
BIOCARTA_SALMONELLA_PATHWAY	0.216535	0.800338	1.21135
BIOCARTA_BLYMPHOCYTE_PATHWAY	0.240326	0.819096	1.21124
BOYAULT_LIVER_CANCER_SUBCLASS_G23_DN	0.255102	0.825807	1.21114
ZHAN_MULTIPLE_MYELOMA_CD2_UP	0.208134	0.789972	1.21113
REACTOME_MECP2_REGULATES_TRANSCRIPTION_FACTORS	0.240326	0.819096	1.211
REACTOME_INTRACELLULAR_SIGNALING_BY_SECOND_MESSENGERS	0.0754659	0.62708	1.21078
LIAN_LIPA_TARGETS_3M	0.213187	0.797547	1.21053
LINDGREN_BLADDER_CANCER_CLUSTER_2B	0.0712801	0.618023	1.21018
SASSON_RESPONSE_TO_FORSKOLIN_UP	0.159218	0.73863	1.21007
REACTOME_CD22_MEDIATED_BCR_REGULATION	0.237219	0.817744	1.20974
KEGG_PRION_DISEASES	0.20362	0.787292	1.20938
WP_EGFR_TYROSINE_KINASE_INHIBITOR_RESISTANCE	0.147727	0.71946	1.20907
WP_DEVELOPMENT_AND_HETEROGENEITY_OF_THE_ILC_FAMILY	0.231405	0.81584	1.20884
BIOCARTA_SARS_PATHWAY	0.261209	0.826766	1.20871
JU_AGING_TERC_TARGETS_UP	0.244399	0.821705	1.20858
REACTOME_SIGNALING_BY_FGFR	0.157459	0.737958	1.20804
HOSHIDA_LIVER_CANCER_SUBCLASS_S2	0.12012	0.688937	1.20736
KYNG_ENVIRONMENTAL_STRESS_RESPONSE_NOT_BY_UV_IN_WS	0.256048	0.826111	1.20733
LIANG_SILENCED_BY_METHYLATION_DN	0.242038	0.819748	1.20726
REACTOME_FGFR1_MUTANT_RECEPTOR_ACTIVATION	0.211329	0.793977	1.20676
DALESSIO_TSA_RESPONSE	0.243534	0.821705	1.20647
SYED_ESTRADIOL_RESPONSE	0.233906	0.81584	1.20614
REACTOME_TRANSPORT_OF_BILE_SALTS_AND_ORGANIC_ACIDS_METAL_IONS_AND_AMINE_COMPOUNDS	0.190594	0.774742	1.20585
FORTSCHEGGER_PHF8_TARGETS_DN	0.0236844	0.445606	1.20558
KUROZUMI_RESPONSE_TO_ONCOCYTIC_VIRUS_AND_CYCLIC_RGD	0.241309	0.819096	1.20521
NIKOLSKY_BREAST_CANCER_21Q22_AMPLICON	0.233906	0.81584	1.20447
WP_LUNG_FIBROSIS	0.229545	0.813372	1.20405
WP_ALPHA_6_BETA_4_SIGNALING_PATHWAY	0.208134	0.789972	1.20387
STEINER_ERYTHROCYTE_MEMBRANE_GENES	0.235537	0.816011	1.20384
DORSEY_GAB2_TARGETS	0.221978	0.804659	1.20326
MATZUK_CENTRAL_FOR_FEMALE_FERTILITY	0.247845	0.821705	1.20305
MA_MYELOID_DIFFERENTIATION_DN	0.217195	0.801694	1.20285
PID_ALK1_PATHWAY	0.211329	0.793977	1.20281
WP_MELATONIN_METABOLISM_AND_EFFECTS	0.21968	0.802222	1.20246
BIOCARTA_AKAPCENTROSOME_PATHWAY	0.237991	0.81794	1.20232
MARTORIATI_MDM4_TARGETS_FETAL_LIVER_DN	0.0366898	0.497219	1.20186
AMIT_EGF_RESPONSE_40_MCF10A	0.233405	0.81584	1.20169
WP_OSTEOBLAST_SIGNALING	0.265107	0.830655	1.2016
REACTOME_PHOSPHOLIPID_METABOLISM	0.08125	0.637248	1.20088
VALK_AML_CLUSTER_13	0.234091	0.81584	1.20079
ELVIDGE_HIF2A_TARGETS_UP	0.267057	0.830655	1.20048
REACTOME_REGULATION_OF_CHOLESTEROL_BIOSYNTHESIS_BY_SREBP_SREBF	0.202128	0.786128	1.19987
BAE_BRCA1_TARGETS_UP	0.189189	0.773743	1.19972
PID_CIRCADIAN_PATHWAY	0.242358	0.819948	1.19957
STEGER_ADIPOGENESIS_DN	0.239829	0.819096	1.19865
REACTOME_ACTIVATION_OF_RAS_IN_B_CELLS	0.234252	0.81584	1.19824
REACTOME_DISEASES_OF_SIGNAL_TRANSDUCTION_BY_GROWTH_FACTOR_RECEPTORS_AND_SECOND_MESSENGERS	0.0552045	0.572233	1.1982
REACTOME_INCRETIN_SYNTHESIS_SECRETION_AND_INACTIVATION	0.244635	0.821705	1.19779
KEGG_GLYCOSAMINOGLYCAN_DEGRADATION	0.244635	0.821705	1.19699
REACTOME_RHOF_GTPASE_CYCLE	0.201005	0.785221	1.19684
WP_CHOLESTEROL_BIOSYNTHESIS_PATHWAY	0.246781	0.821705	1.19626
REACTOME_METABOLIC_DISORDERS_OF_BIOLOGICAL_OXIDATION_ENZYMES	0.226244	0.810424	1.19624
CHEN_METABOLIC_SYNDROM_NETWORK	0.0044246	0.22639	1.19556
IKEDA_MIR1_TARGETS_UP	0.218182	0.801946	1.19465
REACTOME_LOSS_OF_FUNCTION_OF_SMAD2_3_IN_CANCER	0.241449	0.819096	1.194
WP_MICRORNAS_IN_CARDIOMYOCYTE_HYPERTROPHY	0.170391	0.754141	1.19389
BOSCO_ALLERGEN_INDUCED_TH2_ASSOCIATED_MODULE	0.151786	0.726123	1.19341
WP_LDLRAD4_AND_WHAT_WE_KNOW_ABOUT_IT	0.27551	0.836133	1.19293
REACTOME_NUCLEAR_SIGNALING_BY_ERBB4	0.232104	0.81584	1.19288
SENESE_HDAC1_AND_HDAC2_TARGETS_DN	0.0959752	0.657799	1.19285
PEDERSEN_METASTASIS_BY_ERBB2_ISOFORM_5	0.245868	0.821705	1.19241
KIM_RESPONSE_TO_TSA_AND_DECITABINE_UP	0.168508	0.754141	1.19184
HUMMERICH_SKIN_CANCER_PROGRESSION_UP	0.19407	0.778216	1.19165
LIU_SOX4_TARGETS_UP	0.125373	0.692413	1.19157
REACTOME_INTERLEUKIN_2_FAMILY_SIGNALING	0.248292	0.821845	1.19154
KANG_DOXORUBICIN_RESISTANCE_DN	0.238938	0.81879	1.19069
BILD_SRC_ONCOGENIC_SIGNATURE	0.21466	0.800338	1.1904
JACKSON_DNMT1_TARGETS_DN	0.251073	0.821952	1.18988
LIEN_BREAST_CARCINOMA_METAPLASTIC_VS_DUCTAL_UP	0.201592	0.785221	1.1895
TONKS_TARGETS_OF_RUNX1_RUNX1T1_FUSION_SUSTAINDED_IN_ERYTHROCYTE_UP	0.227166	0.810424	1.1889
SENGUPTA_NASOPHARYNGEAL_CARCINOMA_DN	0.0993789	0.666698	1.18842
PARK_APL_PATHOGENESIS_UP	0.246285	0.821705	1.18804
WP_MFAP5MEDIATED_OVARIAN_CANCER_CELL_MOTILITY_AND_INVASIVENESS	0.266129	0.830655	1.18773
KORKOLA_EMBRYONAL_CARCINOMA	0.266802	0.830655	1.18738
AKL_HTLV1_INFECTION_UP	0.238636	0.81879	1.18698
WP_GENES_CONTROLLING_NEPHROGENESIS	0.248292	0.821845	1.18691
LI_WILMS_TUMOR_VS_FETAL_KIDNEY_2_DN	0.218593	0.801946	1.18648
TIEN_INTESTINE_PROBIOTICS_2HR_DN	0.158192	0.738082	1.18601
REACTOME_RETROGRADE_NEUROTROPHIN_SIGNALLING	0.2527	0.821952	1.18503
EHLERS_ANEUPLOIDY_DN	0.266129	0.830655	1.18494
GAVIN_FOXP3_TARGETS_CLUSTER_P2	0.226562	0.810424	1.18484
JI_METASTASIS_REPRESSED_BY_STK11	0.262156	0.828604	1.18481
GEISS_RESPONSE_TO_DSRNA_DN	0.257642	0.826111	1.18476
REACTOME_CHOLESTEROL_BIOSYNTHESIS	0.238636	0.81879	1.18432
REACTOME_CHONDROITIN_SULFATE_DERMATAN_SULFATE_METABOLISM	0.205446	0.787292	1.18397
NAISHIRO_CTNNB1_TARGETS_WITH_LEF1_MOTIF	0.276803	0.836351	1.1839
WP_SPINAL_CORD_INJURY	0.206044	0.787292	1.18371
REACTOME_SYNTHESIS_OF_ACTIVE_UBIQUITIN_ROLES_OF_E1_AND_E2_ENZYMES	0.229508	0.813372	1.18366
DEURIG_T_CELL_PROLYMPHOCYTIC_LEUKEMIA_UP	0.100827	0.667862	1.18297
WAMUNYOKOLI_OVARIAN_CANCER_LMP_DN	0.105919	0.669765	1.18293
PID_EPO_PATHWAY	0.229885	0.813658	1.1829
REACTOME_ERYTHROPOIETIN_ACTIVATES_STAT5	0.278752	0.836351	1.1828
REACTOME_ACTIVATED_NTRK2_SIGNALS_THROUGH_FYN	0.270876	0.83426	1.18266
CASTELLANO_HRAS_TARGETS_DN	0.249497	0.821845	1.18255
SCHLOSSER_SERUM_RESPONSE_DN	0.0238465	0.445606	1.18247
KONDO_COLON_CANCER_HCP_WITH_H3K27ME1	0.247788	0.821705	1.18233
REACTOME_RECEPTOR_MEDIATED_MITOPHAGY	0.264271	0.830655	1.18227
TRAYNOR_RETT_SYNDROM_UP	0.250569	0.821952	1.18227
WP_MECHANOREGULATION_AND_PATHOLOGY_OF_YAPTAZ_VIA_HIPPO_AND_NONHIPPO_MECHANISMS	0.234719	0.81584	1.18214
GOZGIT_ESR1_TARGETS_UP	0.152047	0.726266	1.182
NAGY_PCAF_COMPONENTS_HUMAN	0.252066	0.821952	1.18182
SASSON_RESPONSE_TO_GONADOTROPHINS_DN	0.175487	0.758285	1.18175
WILLERT_WNT_SIGNALING	0.24	0.819096	1.18155
MULLIGHAN_NPM1_MUTATED_SIGNATURE_1_UP	0.119454	0.687626	1.18123
KEGG_LINOLEIC_ACID_METABOLISM	0.252066	0.821952	1.18093
SABATES_COLORECTAL_ADENOMA_SIZE_UP	0.250535	0.821952	1.18084
WP_IMATINIB_AND_CHRONIC_MYELOID_LEUKEMIA	0.260776	0.826766	1.18079
REACTOME_NA_CL_DEPENDENT_NEUROTRANSMITTER_TRANSPORTERS	0.257874	0.826111	1.18078
YAGUE_PRETUMOR_DRUG_RESISTANCE_DN	0.274194	0.836133	1.18051
WP_EBOLA_VIRUS_INFECTION_IN_HOST	0.17052	0.754141	1.18033
KAN_RESPONSE_TO_ARSENIC_TRIOXIDE	0.167139	0.753541	1.17894
WP_HEDGEHOG_SIGNALING_PATHWAY_WP47	0.264192	0.830655	1.1785
TONKS_TARGETS_OF_RUNX1_RUNX1T1_FUSION_SUSTAINED_IN_MONOCYTE_UP	0.260776	0.826766	1.17844
REACTOME_ROLE_OF_PHOSPHOLIPIDS_IN_PHAGOCYTOSIS	0.247788	0.821705	1.17806
REACTOME_THE_CANONICAL_RETINOID_CYCLE_IN_RODS_TWILIGHT_VISION	0.270613	0.83386	1.17717
PID_AR_NONGENOMIC_PATHWAY	0.234483	0.81584	1.1771
REACTOME_RORA_ACTIVATES_GENE_EXPRESSION	0.23956	0.818856	1.17634
REACTOME_SEMA3A_PAK_DEPENDENT_AXON_REPULSION	0.267819	0.830995	1.17597
REACTOME_GLI_PROTEINS_BIND_PROMOTERS_OF_HH_RESPONSIVE_GENES_TO_PROMOTE_TRANSCRIPTION	0.293878	0.846227	1.1759
LOPEZ_MESOTHELIOMA_SURVIVAL_WORST_VS_BEST_UP	0.268559	0.831454	1.1759
PID_CDC42_REG_PATHWAY	0.253394	0.821952	1.17583
BLALOCK_ALZHEIMERS_DISEASE_UP	0.00164083	0.171904	1.17556
BIOCARTA_PELP1_PATHWAY	0.2846	0.839302	1.17553
KEGG_RENIN_ANGIOTENSIN_SYSTEM	0.293878	0.846227	1.17492
WP_PROSTAGLANDIN_SYNTHESIS_AND_REGULATION	0.237557	0.817744	1.17411
REACTOME_RHOU_GTPASE_CYCLE	0.226368	0.810424	1.17362
WP_VEGFAVEGFR2_SIGNALING_PATHWAY	0.10045	0.667661	1.17359
REACTOME_PHYSIOLOGICAL_FACTORS	0.280242	0.837296	1.17356
REACTOME_PLASMA_LIPOPROTEIN_REMODELING	0.265086	0.830655	1.17346
REACTOME_RHOD_GTPASE_CYCLE	0.248744	0.821845	1.17345
VALK_AML_CLUSTER_15	0.255125	0.825807	1.17339
WP_FOCAL_ADHESION	0.123028	0.691154	1.17318
REACTOME_DEX_H_BOX_HELICASES_ACTIVATE_TYPE_I_IFN_AND_INFLAMMATORY_CYTOKINES_PRODUCTION	0.255533	0.826058	1.17297
REACTOME_INOSITOL_PHOSPHATE_METABOLISM	0.243038	0.821364	1.17231
HEDENFALK_BREAST_CANCER_BRACX_DN	0.247788	0.821705	1.17192
PID_A6B1_A6B4_INTEGRIN_PATHWAY	0.235872	0.816011	1.17187
CONCANNON_APOPTOSIS_BY_EPOXOMICIN_DN	0.132911	0.70019	1.17168
BIOCARTA_HCMV_PATHWAY	0.246667	0.821705	1.1716
KARLSSON_TGFB1_TARGETS_UP	0.145015	0.717066	1.1715
NICK_RESPONSE_TO_PROC_TREATMENT_UP	0.291242	0.846227	1.17149
SASSON_RESPONSE_TO_GONADOTROPHINS_UP	0.203911	0.787292	1.17094
REACTOME_METABOLISM_OF_STEROIDS	0.161765	0.742771	1.17079
REACTOME_MAPK_FAMILY_SIGNALING_CASCADES	0.114068	0.679653	1.17009
THILLAINADESAN_ZNF217_TARGETS_DN	0.290448	0.845058	1.17005
KEGG_DILATED_CARDIOMYOPATHY	0.251256	0.821952	1.16999
REACTOME_REGULATION_OF_PTEN_MRNA_TRANSLATION	0.262397	0.828857	1.16977
WP_NEURAL_CREST_CELL_MIGRATION_DURING_DEVELOPMENT	0.245977	0.821705	1.16894
REACTOME_ENDOGENOUS_STEROLS	0.272532	0.835677	1.16872
REACTOME_RUNX1_REGULATES_GENES_INVOLVED_IN_MEGAKARYOCYTE_DIFFERENTIATION_AND_PLATELET_FUNCTION	0.266968	0.830655	1.1685
KYNG_ENVIRONMENTAL_STRESS_RESPONSE_DN	0.272138	0.835284	1.16845
WP_VITAMIN_D_METABOLISM	0.302041	0.847984	1.16823
PASQUALUCCI_LYMPHOMA_BY_GC_STAGE_UP	0.119403	0.687626	1.16799
DELPUECH_FOXO3_TARGETS_UP	0.239362	0.81879	1.16779
BIOCARTA_RAB_PATHWAY	0.276956	0.836351	1.16765
SASSON_RESPONSE_TO_FORSKOLIN_DN	0.198324	0.784151	1.16748
REACTOME_PROSTANOID_LIGAND_RECEPTORS	0.292434	0.846227	1.16746
MIKKELSEN_NPC_LCP_WITH_H3K4ME3	0.217822	0.801946	1.16735
LEE_LIVER_CANCER_SURVIVAL_DN	0.115265	0.680611	1.16723
GOUYER_TUMOR_INVASIVENESS	0.293279	0.846227	1.16678
REACTOME_DISEASES_ASSOCIATED_WITH_GLYCOSAMINOGLYCAN_METABOLISM	0.252927	0.821952	1.1661
REACTOME_ORGANIC_CATION_ANION_ZWITTERION_TRANSPORT	0.293307	0.846227	1.16565
REACTOME_ORGANIC_CATION_TRANSPORT	0.293307	0.846227	1.16565
REACTOME_CROSS_PRESENTATION_OF_PARTICULATE_EXOGENOUS_ANTIGENS_PHAGOSOMES	0.293279	0.846227	1.16547
BOYLAN_MULTIPLE_MYELOMA_D_CLUSTER_DN	0.266968	0.830655	1.16547
UDAYAKUMAR_MED1_TARGETS_DN	0.115108	0.680611	1.16528
REACTOME_IRON_UPTAKE_AND_TRANSPORT	0.246753	0.821705	1.16522
BAKKER_FOXO3_TARGETS_UP	0.251256	0.821952	1.16494
BAKER_HEMATOPOESIS_STAT1_TARGETS	0.290323	0.845058	1.1648
THEILGAARD_NEUTROPHIL_AT_SKIN_WOUND_DN	0.136519	0.706884	1.16476
WP_PURINE_METABOLISM	0.281184	0.837296	1.16458
GAVIN_FOXP3_TARGETS_CLUSTER_P7	0.203857	0.787292	1.16404
WP_CLASSICAL_PATHWAY_OF_STEROIDOGENESIS_WITH_GLUCOCORTICOID_AND_MINERALOCORTICOID_METABOLISM	0.297244	0.846968	1.16394
REACTOME_SIGNALING_BY_FLT3_FUSION_PROTEINS	0.248889	0.821845	1.16383
REACTOME_EGFR_TRANSACTIVATION_BY_GASTRIN	0.263581	0.830655	1.16326
COWLING_MYCN_TARGETS	0.248366	0.821845	1.16292
OSWALD_HEMATOPOIETIC_STEM_CELL_IN_COLLAGEN_GEL_DN	0.129032	0.698908	1.16273
KEGG_GLYCOSPHINGOLIPID_BIOSYNTHESIS_GANGLIO_SERIES	0.277293	0.836351	1.16269
ZHAN_MULTIPLE_MYELOMA_MF_DN	0.252427	0.821952	1.16261
REACTOME_TRIGLYCERIDE_METABOLISM	0.26898	0.831454	1.16245
REACTOME_GLUCONEOGENESIS	0.266515	0.830655	1.16231
TUOMISTO_TUMOR_SUPPRESSION_BY_COL13A1_DN	0.296296	0.846592	1.16195
BEGUM_TARGETS_OF_PAX3_FOXO1_FUSION_DN	0.2457	0.821705	1.16185
PEDERSEN_METASTASIS_BY_ERBB2_ISOFORM_7	0.14242	0.715632	1.16165
MIKI_COEXPRESSED_WITH_CYP19A1	0.296296	0.846592	1.16156
REACTOME_NOTCH_HLH_TRANSCRIPTION_PATHWAY	0.268182	0.830995	1.16094
REACTOME_INSERTION_OF_TAIL_ANCHORED_PROTEINS_INTO_THE_ENDOPLASMIC_RETICULUM_MEMBRANE	0.26898	0.831454	1.16089
HOLLERN_PAPILLARY_BREAST_TUMOR	0.294355	0.846438	1.16076
BYSTRYKH_HEMATOPOIESIS_STEM_CELL_IL3RA	0.308163	0.848002	1.16038
IBRAHIM_NRF2_UP	0.0756036	0.62708	1.16033
PID_EPHB_FWD_PATHWAY	0.232673	0.81584	1.15947
CHICAS_RB1_TARGETS_CONFLUENT	0.0962499	0.657799	1.15851
REACTOME_REGULATION_OF_FOXO_TRANSCRIPTIONAL_ACTIVITY_BY_ACETYLATION	0.273885	0.836133	1.15796
WP_MIRNA_REGULATION_OF_P53_PATHWAY_IN_PROSTATE_CANCER	0.257081	0.826111	1.15796
HUANG_DASATINIB_RESISTANCE_DN	0.227027	0.810424	1.15787
EPPERT_LSC_R	0.232673	0.81584	1.15785
REACTOME_SIGNALING_BY_EGFR_IN_CANCER	0.256637	0.826111	1.15767
KEGG_TYPE_II_DIABETES_MELLITUS	0.266827	0.830655	1.15751
NIKOLSKY_BREAST_CANCER_1Q21_AMPLICON	0.278281	0.836351	1.15713
WESTON_VEGFA_TARGETS_3HR	0.261614	0.827631	1.15702
BIOCARTA_HBX_PATHWAY	0.310204	0.850019	1.15689
MEISSNER_ES_ICP_WITH_H3K4ME3_AND_H3K27ME3	0.298246	0.847984	1.15683
VERRECCHIA_RESPONSE_TO_TGFB1_C3	0.28821	0.843592	1.15648
WP_CYSTEINE_AND_METHIONINE_CATABOLISM	0.278618	0.836351	1.156
WP_VITAMIN_D_RECEPTOR_PATHWAY	0.201705	0.785221	1.15589
MORI_IMMATURE_B_LYMPHOCYTE_DN	0.205128	0.787292	1.1553
REACTOME_SIGNALING_BY_GPCR	0.105882	0.669765	1.15497
DELPUECH_FOXO3_TARGETS_DN	0.258373	0.826111	1.1549
WP_MTHFR_DEFICIENCY	0.272527	0.835677	1.15464
PID_S1P_S1P1_PATHWAY	0.271949	0.835109	1.15446
GARGALOVIC_RESPONSE_TO_OXIDIZED_PHOSPHOLIPIDS_LIGHTYELLOW_UP	0.291755	0.846227	1.15267
PHONG_TNF_RESPONSE_VIA_P38_PARTIAL	0.160714	0.742005	1.15252
KASLER_HDAC7_TARGETS_1_DN	0.271949	0.835109	1.15213
BARRIER_CANCER_RELAPSE_NORMAL_SAMPLE_DN	0.266979	0.830655	1.15197
SCHUETZ_BREAST_CANCER_DUCTAL_INVASIVE_UP	0.131944	0.699669	1.15182
MANNE_COVID19_NONICU_VS_HEALTHY_DONOR_PLATELETS_DN	0.169643	0.754141	1.15112
REACTOME_REGULATION_OF_KIT_SIGNALING	0.296943	0.846908	1.151
GAVIN_FOXP3_TARGETS_CLUSTER_P4	0.252011	0.821952	1.15086
REACTOME_ACTIVATION_OF_GENE_EXPRESSION_BY_SREBF_SREBP	0.272953	0.835929	1.15062
PID_HNF3B_PATHWAY	0.280543	0.837296	1.15034
ZIRN_TRETINOIN_RESPONSE_UP	0.299127	0.847984	1.14994
REACTOME_TRANSCRIPTIONAL_REGULATION_OF_PLURIPOTENT_STEM_CELLS	0.287554	0.843079	1.14993
REACTOME_ACTIVATED_NTRK2_SIGNALS_THROUGH_RAS	0.289738	0.845058	1.14986
REACTOME_ACTIVATED_NTRK3_SIGNALS_THROUGH_RAS	0.289738	0.845058	1.14986
FUJIWARA_PARK2_HEPATOCYTE_PROLIFERATION_DN	0.30315	0.847984	1.14982
REACTOME_NOTCH3_ACTIVATION_AND_TRANSMISSION_OF_SIGNAL_TO_THE_NUCLEUS	0.273756	0.836133	1.14976
SIMBULAN_UV_RESPONSE_NORMAL_DN	0.273543	0.836133	1.14971
ZHANG_ANTIVIRAL_RESPONSE_TO_RIBAVIRIN_DN	0.260766	0.826766	1.14911
REACTOME_RND2_GTPASE_CYCLE	0.288265	0.843592	1.14885
REACTOME_BIOLOGICAL_OXIDATIONS	0.18806	0.773018	1.1483
SWEET_LUNG_CANCER_KRAS_DN	0.111969	0.674986	1.14814
GHANDHI_BYSTANDER_IRRADIATION_UP	0.264484	0.830655	1.14766
MIKKELSEN_NPC_ICP_WITH_H3K4ME3	0.075833	0.62708	1.14738
REACTOME_PLATELET_AGGREGATION_PLUG_FORMATION	0.280543	0.837296	1.14707
MELLMAN_TUT1_TARGETS_UP	0.281319	0.837296	1.14676
GAUSSMANN_MLL_AF4_FUSION_TARGETS_F_UP	0.175385	0.758285	1.14592
BOYLAN_MULTIPLE_MYELOMA_D_DN	0.249337	0.821845	1.14448
REACTOME_METABOLISM_OF_CARBOHYDRATES	0.143369	0.71696	1.14433
WONG_ENDMETRIUM_CANCER_DN	0.275689	0.836133	1.14412
BROWNE_HCMV_INFECTION_1HR_DN	0.175926	0.758285	1.14407
ALONSO_METASTASIS_EMT_DN	0.319756	0.856405	1.14406
REACTOME_COPI_INDEPENDENT_GOLGI_TO_ER_RETROGRADE_TRAFFIC	0.275689	0.836133	1.14362
JAZAG_TGFB1_SIGNALING_VIA_SMAD4_UP	0.215909	0.800338	1.1434
CHARAFE_BREAST_CANCER_LUMINAL_VS_MESENCHYMAL_DN	0.105377	0.669765	1.14302
HOLLEMAN_VINCRISTINE_RESISTANCE_ALL_UP	0.277904	0.836351	1.14273
PID_NOTCH_PATHWAY	0.275689	0.836133	1.14271
WP_H19_ACTION_RBE2F1_SIGNALING_AND_CDKBETACATENIN_ACTIVITY	0.289417	0.845058	1.14267
MIZUKAMI_HYPOXIA_UP	0.322449	0.859565	1.14126
PEDRIOLI_MIR31_TARGETS_UP	0.178462	0.761512	1.14116
WP_AUTOSOMAL_RECESSIVE_OSTEOPETROSIS_PATHWAYS	0.303609	0.847984	1.14095
REACTOME_SPRY_REGULATION_OF_FGF_SIGNALING	0.284797	0.839302	1.1406
REACTOME_TRIGLYCERIDE_CATABOLISM	0.305677	0.847984	1.14018
CHIBA_RESPONSE_TO_TSA_DN	0.286938	0.842114	1.13999
VERRECCHIA_RESPONSE_TO_TGFB1_C2	0.280973	0.837296	1.13939
SENESE_HDAC1_TARGETS_DN	0.152778	0.726477	1.1384
KEGG_GLYCOSAMINOGLYCAN_BIOSYNTHESIS_CHONDROITIN_SULFATE	0.286667	0.84205	1.13826
REACTOME_SEMA4D_IN_SEMAPHORIN_SIGNALING	0.282805	0.838941	1.13818
PID_ERBB1_DOWNSTREAM_PATHWAY	0.206061	0.787292	1.138
SENESE_HDAC2_TARGETS_DN	0.213068	0.797547	1.13795
HOLLEMAN_VINCRISTINE_RESISTANCE_B_ALL_DN	0.298283	0.847984	1.13794
REACTOME_NOTCH1_INTRACELLULAR_DOMAIN_REGULATES_TRANSCRIPTION	0.271795	0.835109	1.13702
LENAOUR_DENDRITIC_CELL_MATURATION_DN	0.214689	0.800338	1.13675
ELVIDGE_HYPOXIA_BY_DMOG_DN	0.266667	0.830655	1.13668
REACTOME_RHO_GTPASE_CYCLE	0.123694	0.691551	1.13621
SCHUETZ_BREAST_CANCER_DUCTAL_INVASIVE_DN	0.259947	0.826766	1.13599
FIRESTEIN_CTNNB1_PATHWAY	0.307692	0.847984	1.13579
NEBEN_AML_WITH_FLT3_OR_NRAS_UP	0.303823	0.847984	1.13576
WP_ENDOMETRIAL_CANCER	0.259947	0.826766	1.13571
REACTOME_RUNX3_REGULATES_YAP1_MEDIATED_TRANSCRIPTION	0.326531	0.859565	1.13565
HARRIS_HYPOXIA	0.268229	0.830995	1.13527
MILI_PSEUDOPODIA_CHEMOTAXIS_DN	0.118227	0.686737	1.13407
WOOD_EBV_EBNA1_TARGETS_UP	0.235821	0.816011	1.13385
TERAMOTO_OPN_TARGETS_CLUSTER_3	0.326531	0.859565	1.13384
BERTUCCI_MEDULLARY_VS_DUCTAL_BREAST_CANCER_DN	0.19195	0.774946	1.13319
REACTOME_CONDENSATION_OF_PROPHASE_CHROMOSOMES	0.30786	0.847984	1.13309
ZHANG_RESPONSE_TO_IKK_INHIBITOR_AND_TNF_DN	0.219373	0.802222	1.13291
MEBARKI_HCC_PROGENITOR_WNT_DN_BLOCKED_BY_FZD8CRD	0.279904	0.837296	1.13262
BIOCARTA_VDR_PATHWAY	0.284091	0.839252	1.13154
BOQUEST_STEM_CELL_DN	0.194529	0.778859	1.13137
CROMER_METASTASIS_DN	0.258152	0.826111	1.13119
ELVIDGE_HYPOXIA_DN	0.209231	0.791163	1.1309
LEE_TARGETS_OF_PTCH1_AND_SUFU_DN	0.277487	0.836351	1.1307
KEGG_INSULIN_SIGNALING_PATHWAY	0.195846	0.782139	1.13015
REACTOME_THE_ACTIVATION_OF_ARYLSULFATASES	0.306452	0.847984	1.13011
SIG_BCR_SIGNALING_PATHWAY	0.271144	0.834678	1.13002
BAUS_TFF2_TARGETS_DN	0.309859	0.849444	1.12966
BIOCARTA_RANKL_PATHWAY	0.308855	0.848002	1.12961
REACTOME_CELL_EXTRACELLULAR_MATRIX_INTERACTIONS	0.293333	0.846227	1.12958
ZHU_CMV_ALL_DN	0.234421	0.81584	1.12899
REACTOME_NRAGE_SIGNALS_DEATH_THROUGH_JNK	0.290076	0.845058	1.12882
BROWNE_HCMV_INFECTION_30MIN_DN	0.234421	0.81584	1.12875
REACTOME_INFECTION_WITH_MYCOBACTERIUM_TUBERCULOSIS	0.291855	0.846227	1.1286
REACTOME_SIGNALING_BY_VEGF	0.234421	0.81584	1.12826
SARTIPY_BLUNTED_BY_INSULIN_RESISTANCE_DN	0.295556	0.846592	1.12819
WP_LTF_DANGER_SIGNAL_RESPONSE_PATHWAY	0.334694	0.86491	1.12805
LEE_METASTASIS_AND_ALTERNATIVE_SPLICING_UP	0.278515	0.836351	1.12771
CUI_TCF21_TARGETS_2_DN	0.0488321	0.554077	1.12757
PLASARI_NFIC_TARGETS_BASAL_UP	0.295556	0.846592	1.12753
REACTOME_TOXICITY_OF_BOTULINUM_TOXIN_TYPE_D_BOTD	0.334646	0.86491	1.12748
KEGG_CELL_ADHESION_MOLECULES_CAMS	0.283117	0.839072	1.12723
MACLACHLAN_BRCA1_TARGETS_DN	0.313175	0.851095	1.12697
PHONG_TNF_RESPONSE_VIA_P38_COMPLETE	0.17301	0.757756	1.12694
WILLIAMS_ESR1_TARGETS_UP	0.295011	0.846592	1.12685
BERENJENO_TRANSFORMED_BY_RHOA_DN	0.109649	0.674986	1.1267
REACTOME_GLYCOSPHINGOLIPID_METABOLISM	0.274752	0.836133	1.12599
SARRIO_EPITHELIAL_MESENCHYMAL_TRANSITION_DN	0.247024	0.821705	1.12586
JOHNSTONE_PARVB_TARGETS_2_DN	0.133891	0.700783	1.12577
PEDERSEN_METASTASIS_BY_ERBB2_ISOFORM_4	0.265363	0.830655	1.12576
WACKER_HYPOXIA_TARGETS_OF_VHL	0.306452	0.847984	1.12542
WP_CANCER_IMMUNOTHERAPY_BY_CTLA4_BLOCKADE	0.306452	0.847984	1.12541
RIZ_ERYTHROID_DIFFERENTIATION_HBZ	0.308924	0.848002	1.12447
BIOCARTA_LECTIN_PATHWAY	0.340551	0.867305	1.12404
REACTOME_RAC1_GTPASE_CYCLE	0.173375	0.757756	1.12368
SERVITJA_ISLET_HNF1A_TARGETS_UP	0.225904	0.810424	1.12344
CAFFAREL_RESPONSE_TO_THC_8HR_3_DN	0.314225	0.85171	1.12331
BOYLAN_MULTIPLE_MYELOMA_PCA1_DN	0.317907	0.85561	1.12328
REACTOME_PHOSPHATE_BOND_HYDROLYSIS_BY_NTPDASE_PROTEINS	0.34308	0.868546	1.12321
SIMBULAN_UV_RESPONSE_NORMAL_UP	0.340551	0.867305	1.12314
WP_TRANSCRIPTION_FACTOR_REGULATION_IN_ADIPOGENESIS	0.30621	0.847984	1.1231
LU_EZH2_TARGETS_DN	0.133891	0.700783	1.12248
SESTO_RESPONSE_TO_UV_C8	0.269022	0.831454	1.12216
REACTOME_DEFECTIVE_C1GALT1C1_CAUSES_TNPS	0.350305	0.876726	1.12195
RADMACHER_AML_PROGNOSIS	0.27027	0.833212	1.12171
REACTOME_PKA_MEDIATED_PHOSPHORYLATION_OF_KEY_METABOLIC_FACTORS	0.352342	0.879247	1.12148
FULCHER_INFLAMMATORY_RESPONSE_LECTIN_VS_LPS_DN	0.153846	0.728221	1.1213
BIOCARTA_HER2_PATHWAY	0.305857	0.847984	1.12117
UDAYAKUMAR_MED1_TARGETS_UP	0.206154	0.787292	1.12113
ODONNELL_METASTASIS_UP	0.29471	0.846592	1.12107
HOWLIN_CITED1_TARGETS_2_UP	0.316594	0.854218	1.12096
REACTOME_DOWNREGULATION_OF_ERBB2_SIGNALING	0.30543	0.847984	1.12091
REACTOME_HEME_SIGNALING	0.311224	0.850714	1.1209
BEGUM_TARGETS_OF_PAX3_FOXO1_FUSION_AND_PAX3	0.346979	0.873841	1.12018
DUNNE_TARGETS_OF_AML1_MTG8_FUSION_DN	0.313305	0.851095	1.12018
WP_NEURAL_CREST_CELL_MIGRATION_IN_CANCER	0.306792	0.847984	1.1199
WIERENGA_STAT5A_TARGETS_UP	0.218462	0.801946	1.11981
REACTOME_SIGNALING_BY_FGFR4_IN_DISEASE	0.32981	0.859565	1.11936
PID_TCR_JNK_PATHWAY	0.319654	0.856405	1.11925
REACTOME_TNFS_BIND_THEIR_PHYSIOLOGICAL_RECEPTORS	0.320565	0.857476	1.11877
MOOTHA_GLUCONEOGENESIS	0.312364	0.850746	1.11863
GRAHAM_NORMAL_QUIESCENT_VS_NORMAL_DIVIDING_UP	0.31448	0.85171	1.11854
SEIDEN_ONCOGENESIS_BY_MET	0.232295	0.81584	1.11806
GRADE_COLON_AND_RECTAL_CANCER_DN	0.257062	0.826111	1.11793
PID_S1P_S1P3_PATHWAY	0.294118	0.846438	1.11788
REACTOME_NEUTROPHIL_DEGRANULATION	0.152542	0.726477	1.11781
PARK_OSTEOBLAST_DIFFERENTIATION_BY_PHENYLAMIL_UP	0.301653	0.847984	1.11778
BIOCARTA_REELIN_PATHWAY	0.321932	0.859565	1.11729
ROSS_ACUTE_MYELOID_LEUKEMIA_CBF	0.276139	0.836133	1.11726
LAIHO_COLORECTAL_CANCER_SERRATED_DN	0.235127	0.81584	1.11676
LEE_LIVER_CANCER_MYC_TGFA_UP	0.300248	0.847984	1.11658
REACTOME_FOXO_MEDIATED_TRANSCRIPTION	0.287958	0.843592	1.11642
FOSTER_TOLERANT_MACROPHAGE_UP	0.225225	0.810424	1.11571
MULLIGAN_NTF3_SIGNALING_VIA_INSR_AND_IGF1R_DN	0.326613	0.859565	1.11561
POOLA_INVASIVE_BREAST_CANCER_UP	0.246106	0.821705	1.11507
REACTOME_SEROTONIN_NEUROTRANSMITTER_RELEASE_CYCLE	0.321814	0.859565	1.115
KEGG_FOCAL_ADHESION	0.185759	0.771351	1.11488
GOLUB_ALL_VS_AML_UP	0.312217	0.850714	1.11455
MEISSNER_BRAIN_HCP_WITH_H3K4ME2_AND_H3K27ME3	0.302961	0.847984	1.11449
BIOCARTA_KREB_PATHWAY	0.326613	0.859565	1.11443
DELASERNA_MYOD_TARGETS_UP	0.27882	0.836351	1.11443
VART_KSHV_INFECTION_ANGIOGENIC_MARKERS_DN	0.252841	0.821952	1.11436
WP_KIT_RECEPTOR_SIGNALING_PATHWAY	0.310345	0.850034	1.11405
WP_MIRNAS_INVOLVEMENT_IN_THE_IMMUNE_RESPONSE_IN_SEPSIS	0.296296	0.846592	1.11387
REACTOME_ACTIVATION_OF_NIMA_KINASES_NEK9_NEK6_NEK7	0.344898	0.871044	1.1137
BENITEZ_GBM_PROTEASOME_INHIBITION_RESPONSE	0.31407	0.85171	1.11318
REACTOME_DETOXIFICATION_OF_REACTIVE_OXYGEN_SPECIES	0.305239	0.847984	1.11317
FRASOR_RESPONSE_TO_ESTRADIOL_DN	0.297368	0.846968	1.11299
WP_FLUOROACETIC_ACID_TOXICITY	0.323944	0.859565	1.11241
PID_WNT_SIGNALING_PATHWAY	0.336264	0.865229	1.1123
CUI_GLUCOSE_DEPRIVATION	0.293506	0.846227	1.11182
MOOTHA_GLYCOLYSIS	0.327586	0.859565	1.11149
VERRECCHIA_DELAYED_RESPONSE_TO_TGFB1	0.303828	0.847984	1.11108
CUI_TCF21_TARGETS_UP	0.305239	0.847984	1.11101
GALLUZZI_PREVENT_MITOCHONDIAL_PERMEABILIZATION	0.328294	0.859565	1.11099
WP_ERK_PATHWAY_IN_HUNTINGTONS_DISEASE	0.342495	0.868114	1.1104
PID_THROMBIN_PAR1_PATHWAY	0.30198	0.847984	1.11
WP_METABOLISM_OF_SPINGOLIPIDS_IN_ER_AND_GOLGI_APPARATUS	0.326667	0.859565	1.10997
KEGG_PENTOSE_PHOSPHATE_PATHWAY	0.311947	0.850714	1.10975
SEAVEY_EPITHELIOID_HEMANGIOENDOTHELIOMA	0.295812	0.846592	1.10966
GRESHOCK_CANCER_COPY_NUMBER_UP	0.184314	0.76932	1.10931
NELSON_RESPONSE_TO_ANDROGEN_UP	0.277008	0.836351	1.10879
WOOD_EBV_EBNA1_TARGETS_DN	0.30198	0.847984	1.10859
PID_DELTA_NP63_PATHWAY	0.312039	0.850714	1.10827
BOYAULT_LIVER_CANCER_SUBCLASS_G123_UP	0.3	0.847984	1.10782
REACTOME_SIGNALING_BY_MAPK_MUTANTS	0.32998	0.859565	1.10776
REACTOME_SPHINGOLIPID_METABOLISM	0.290503	0.845058	1.10768
REACTOME_SIGNALING_BY_ERBB2_ECD_MUTANTS	0.319742	0.856405	1.10716
SATO_SILENCED_BY_DEACETYLATION_IN_PANCREATIC_CANCER	0.31954	0.856405	1.10687
WU_HBX_TARGETS_2_UP	0.314159	0.85171	1.10674
KOINUMA_TARGETS_OF_SMAD2_OR_SMAD3	0.0635554	0.593625	1.10634
WP_RAC1PAK1P38MMP2_PATHWAY	0.312997	0.851095	1.10628
WP_CARDIAC_HYPERTROPHIC_RESPONSE	0.311558	0.850714	1.10626
GRAHAM_CML_QUIESCENT_VS_NORMAL_QUIESCENT_DN	0.329764	0.859565	1.10567
REN_ALVEOLAR_RHABDOMYOSARCOMA_DN	0.171053	0.754141	1.10538
VISALA_RESPONSE_TO_HEAT_SHOCK_AND_AGING_UP	0.334052	0.86491	1.10529
REACTOME_SENSORY_PROCESSING_OF_SOUND_BY_OUTER_HAIR_CELLS_OF_THE_COCHLEA	0.322738	0.859565	1.10525
MORI_PLASMA_CELL_DN	0.316629	0.854218	1.10477
JOHNSTONE_PARVB_TARGETS_1_DN	0.307895	0.847984	1.10464
IKEDA_MIR133_TARGETS_DN	0.354776	0.879741	1.10449
WEIGEL_OXIDATIVE_STRESS_RESPONSE	0.325792	0.859565	1.10429
REACTOME_EGR2_AND_SOX10_MEDIATED_INITIATION_OF_SCHWANN_CELL_MYELINATION	0.323529	0.859565	1.10404
PID_ERBB2_ERBB3_PATHWAY	0.320099	0.856753	1.10388
WP_PLURIPOTENT_STEM_CELL_DIFFERENTIATION_PATHWAY	0.32618	0.859565	1.10385
BURTON_ADIPOGENESIS_2	0.279006	0.836351	1.1031
REACTOME_BUDDING_AND_MATURATION_OF_HIV_VIRION	0.32287	0.859565	1.10301
FEVR_CTNNB1_TARGETS_UP	0.15905	0.738586	1.10294
SCHWAB_TARGETS_OF_BMYB_POLYMORPHIC_VARIANTS_DN	0.338428	0.867247	1.1029
REACTOME_SIGNALING_BY_ACTIVIN	0.343949	0.869692	1.10279
PID_RET_PATHWAY	0.314356	0.85171	1.10249
MILICIC_FAMILIAL_ADENOMATOUS_POLYPOSIS_DN	0.388548	0.892001	1.10168
PID_SMAD2_3NUCLEAR_PATHWAY	0.296919	0.846908	1.10116
KLEIN_TARGETS_OF_BCR_ABL1_FUSION	0.336188	0.865229	1.10103
INGRAM_SHH_TARGETS_UP	0.252149	0.821952	1.10099
MILI_PSEUDOPODIA_CHEMOTAXIS_UP	0.274788	0.836133	1.10095
ZHAN_MULTIPLE_MYELOMA_HP_UP	0.317961	0.85561	1.10089
GENTILE_UV_RESPONSE_CLUSTER_D7	0.327628	0.859565	1.10069
GERHOLD_ADIPOGENESIS_DN	0.329146	0.859565	1.10058
SHIN_B_CELL_LYMPHOMA_CLUSTER_2	0.309091	0.848077	1.10012
YAMAZAKI_TCEB3_TARGETS_DN	0.209375	0.791163	1.09974
LINDVALL_IMMORTALIZED_BY_TERT_UP	0.329146	0.859565	1.09964
BIOCARTA_SUMO_PATHWAY	0.342052	0.867826	1.09924
REACTOME_METABOLISM_OF_LIPIDS	0.15847	0.738082	1.09899
PID_BCR_5PATHWAY	0.311688	0.850714	1.09864
BROWNE_HCMV_INFECTION_12HR_DN	0.298883	0.847984	1.09847
CUI_TCF21_TARGETS_DN	0.328326	0.859565	1.09801
REACTOME_SIGNALING_BY_NOTCH	0.198113	0.784151	1.09783
WP_EPITHELIAL_TO_MESENCHYMAL_TRANSITION_IN_COLORECTAL_CANCER	0.24269	0.820629	1.09742
REACTOME_PD_1_SIGNALING	0.391039	0.892285	1.09742
WP_SARSCOV2_REPLICATION_ORGANELLE_FORMATION	0.346076	0.872268	1.0971
REACTOME_REGULATION_OF_INNATE_IMMUNE_RESPONSES_TO_CYTOSOLIC_DNA	0.359408	0.882034	1.09613
WIERENGA_STAT5A_TARGETS_GROUP1	0.271676	0.835109	1.09607
BHATTACHARYA_EMBRYONIC_STEM_CELL	0.304469	0.847984	1.09555
GUTIERREZ_CHRONIC_LYMPHOCYTIC_LEUKEMIA_DN	0.336709	0.865594	1.0952
REACTOME_RUNX3_REGULATES_P14_ARF	0.367347	0.884382	1.09497
TONKS_TARGETS_OF_RUNX1_RUNX1T1_FUSION_GRANULOCYTE_UP	0.325062	0.859565	1.09493
CAFFAREL_RESPONSE_TO_THC_8HR_5_UP	0.332613	0.863613	1.09478
REACTOME_NOSTRIN_MEDIATED_ENOS_TRAFFICKING	0.393701	0.894723	1.09422
CHESLER_BRAIN_HIGHEST_EXPRESSION	0.322816	0.859565	1.09416
WHITE_NEUROBLASTOMA_WITH_1P36.3_DELETION	0.334764	0.86491	1.09392
GARGALOVIC_RESPONSE_TO_OXIDIZED_PHOSPHOLIPIDS_GREY_DN	0.312668	0.851095	1.09376
KANG_IMMORTALIZED_BY_TERT_UP	0.321053	0.858051	1.09365
WP_SARSCOV2_AND_COVID19_PATHWAY	0.366472	0.884382	1.09297
WP_GALANIN_RECEPTOR_PATHWAY	0.349345	0.87594	1.09257
PLASARI_TGFB1_TARGETS_1HR_DN	0.399606	0.897116	1.09129
MAYBURD_RESPONSE_TO_L663536_UP	0.339367	0.867305	1.09108
REACTOME_DOWNSTREAM_SIGNALING_OF_ACTIVATED_FGFR1	0.369231	0.884382	1.09065
REACTOME_INTRA_GOLGI_AND_RETROGRADE_GOLGI_TO_ER_TRAFFIC	0.213592	0.798241	1.09041
KEGG_HEMATOPOIETIC_CELL_LINEAGE	0.343891	0.869692	1.09033
ROESSLER_LIVER_CANCER_METASTASIS_DN	0.33584	0.865177	1.09018
MIKKELSEN_MEF_LCP_WITH_H3K4ME3	0.277311	0.836351	1.09008
YAGI_AML_FAB_MARKERS	0.204969	0.787292	1.08995
PANGAS_TUMOR_SUPPRESSION_BY_SMAD1_AND_SMAD5_DN	0.264881	0.830655	1.08977
REACTOME_RHO_GTPASES_ACTIVATE_PKNS	0.335632	0.86502	1.08966
BOYAULT_LIVER_CANCER_SUBCLASS_G6_UP	0.314667	0.85185	1.08934
PID_MYC_ACTIV_PATHWAY	0.299435	0.847984	1.08912
JAZAERI_BREAST_CANCER_BRCA1_VS_BRCA2_UP	0.327543	0.859565	1.08898
WP_INFLUENCE_OF_LAMINOPATHIES_ON_WNT_SIGNALING	0.337237	0.865959	1.08893
WP_OSTEOBLAST_DIFFERENTIATION_AND_RELATED_DISEASES	0.305085	0.847984	1.08803
REACTOME_ONCOGENIC_MAPK_SIGNALING	0.324022	0.859565	1.08711
KERLEY_RESPONSE_TO_CISPLATIN_DN	0.405295	0.899327	1.08699
BIOCARTA_ALTERNATIVE_PATHWAY	0.358149	0.881904	1.08695
YEGNASUBRAMANIAN_PROSTATE_CANCER	0.295455	0.846592	1.08694
RUAN_RESPONSE_TO_TNF_DN	0.304348	0.847984	1.08623
TIEN_INTESTINE_PROBIOTICS_6HR_DN	0.216718	0.800406	1.08606
REACTOME_SEMAPHORIN_INTERACTIONS	0.335079	0.865012	1.08598
MYLLYKANGAS_AMPLIFICATION_HOT_SPOT_21	0.358149	0.881904	1.08502
KEGG_GLYCINE_SERINE_AND_THREONINE_METABOLISM	0.352941	0.879299	1.0847
PID_P38_ALPHA_BETA_PATHWAY	0.325	0.859565	1.08467
MAHAJAN_RESPONSE_TO_IL1A_DN	0.324397	0.859565	1.08461
WESTON_VEGFA_TARGETS_12HR	0.35546	0.880735	1.08443
TONKS_TARGETS_OF_RUNX1_RUNX1T1_FUSION_HSC_UP	0.28882	0.844822	1.08426
BIOCARTA_TFF_PATHWAY	0.353333	0.879299	1.08419
WP_INSULIN_SIGNALING	0.260188	0.826766	1.08375
REACTOME_CGMP_EFFECTS	0.369427	0.884382	1.08343
PETRETTO_LEFT_VENTRICLE_MASS_QTL_CIS_UP	0.411417	0.899327	1.08341
REACTOME_SHC1_EVENTS_IN_EGFR_SIGNALING	0.372984	0.886418	1.08306
WORSCHECH_TUMOR_REJECTION_DN	0.365702	0.884073	1.08289
REACTOME_EGFR_INTERACTS_WITH_PHOSPHOLIPASE_C_GAMMA	0.409369	0.899327	1.08246
LI_WILMS_TUMOR_VS_FETAL_KIDNEY_1_DN	0.220126	0.802222	1.08229
REACTOME_NR1H2_AND_NR1H3_MEDIATED_SIGNALING	0.340796	0.867305	1.08202
ONDER_CDH1_TARGETS_1_UP	0.276471	0.83633	1.0819
DUAN_PRDM5_TARGETS	0.333333	0.864411	1.08145
GARGALOVIC_RESPONSE_TO_OXIDIZED_PHOSPHOLIPIDS_PINK_DN	0.360087	0.882301	1.08131
MONNIER_POSTRADIATION_TUMOR_ESCAPE_DN	0.222689	0.805422	1.08121
REACTOME_GLUCOSE_METABOLISM	0.30791	0.847984	1.08083
WP_CELLTYPE_DEPENDENT_SELECTIVITY_OF_CCK2R_SIGNALING	0.365702	0.884073	1.0808
REACTOME_VEGFR2_MEDIATED_VASCULAR_PERMEABILITY	0.348519	0.87594	1.08066
PURBEY_TARGETS_OF_CTBP1_NOT_SATB1_UP	0.234266	0.81584	1.08061
NIKOLSKY_BREAST_CANCER_1Q32_AMPLICON	0.370221	0.884382	1.08003
KEGG_ACUTE_MYELOID_LEUKEMIA	0.339523	0.867305	1.07995
STEIN_ESR1_TARGETS	0.326816	0.859565	1.07982
PID_ERA_GENOMIC_PATHWAY	0.337766	0.866257	1.07955
BROWNE_HCMV_INFECTION_14HR_DN	0.244604	0.821705	1.07947
FOURNIER_ACINAR_DEVELOPMENT_EARLY_UP	0.357602	0.881904	1.07943
KRIGE_RESPONSE_TO_TOSEDOSTAT_24HR_UP	0.174194	0.758285	1.07937
REACTOME_HSP90_CHAPERONE_CYCLE_FOR_STEROID_HORMONE_RECEPTORS_SHR_IN_THE_PRESENCE_OF_LIGAND	0.335013	0.865012	1.07871
BILBAN_B_CLL_LPL_UP	0.349246	0.87594	1.07847
SCHWAB_TARGETS_OF_BMYB_POLYMORPHIC_VARIANTS_UP	0.368996	0.884382	1.07831
JOHNSTONE_PARVB_TARGETS_3_UP	0.220721	0.802923	1.07819
KAYO_CALORIE_RESTRICTION_MUSCLE_UP	0.327731	0.859565	1.07802
KAAB_FAILED_HEART_ATRIUM_DN	0.28	0.837296	1.07736
ABE_VEGFA_TARGETS_2HR	0.376106	0.887717	1.07617
TESAR_ALK_TARGETS_EPISC_3D_UP	0.415479	0.899327	1.07582
ONKEN_UVEAL_MELANOMA_UP	0.203008	0.786748	1.07575
CROONQUIST_NRAS_VS_STROMAL_STIMULATION_UP	0.353075	0.879299	1.07548
WU_ALZHEIMER_DISEASE_UP	0.380042	0.887795	1.07539
REACTOME_NEGATIVE_REGULATION_OF_ACTIVITY_OF_TFAP2_AP_2_FAMILY_TRANSCRIPTION_FACTORS	0.381048	0.887795	1.07532
REACTOME_INTEGRATION_OF_ENERGY_METABOLISM	0.316384	0.854218	1.07483
HOSHIDA_LIVER_CANCER_SURVIVAL_UP	0.350785	0.877103	1.07397
PID_ECADHERIN_KERATINOCYTE_PATHWAY	0.391209	0.892285	1.07379
REACTOME_RECYCLING_OF_BILE_ACIDS_AND_SALTS	0.384016	0.8885	1.07366
REACTOME_TERMINAL_PATHWAY_OF_COMPLEMENT	0.417323	0.899327	1.07355
BERENJENO_TRANSFORMED_BY_RHOA_REVERSIBLY_UP	0.380282	0.887795	1.07314
NAKAYAMA_SOFT_TISSUE_TUMORS_PCA2_UP	0.343575	0.869451	1.07311
DORN_ADENOVIRUS_INFECTION_12HR_DN	0.35426	0.879741	1.07291
KEGG_GNRH_SIGNALING_PATHWAY	0.337989	0.866475	1.07212
REACTOME_HDMS_DEMETHYLATE_HISTONES	0.359729	0.882034	1.07204
MAINA_VHL_TARGETS_UP	0.389796	0.892285	1.0719
MARTIN_NFKB_TARGETS_DN	0.371901	0.885518	1.07185
DOANE_BREAST_CANCER_CLASSES_DN	0.363218	0.882792	1.07146
GAVIN_IL2_RESPONSIVE_FOXP3_TARGETS_DN	0.423625	0.899327	1.07133
INAMURA_LUNG_CANCER_SCC_SUBTYPES_UP	0.375546	0.886854	1.07087
REACTOME_ENDOSOMAL_SORTING_COMPLEX_REQUIRED_FOR_TRANSPORT_ESCRT	0.36534	0.884073	1.07082
REACTOME_REVERSIBLE_HYDRATION_OF_CARBON_DIOXIDE	0.42126	0.899327	1.07064
REACTOME_ADVANCED_GLYCOSYLATION_ENDPRODUCT_RECEPTOR_SIGNALING	0.373967	0.886451	1.07048
BROWN_MYELOID_CELL_DEVELOPMENT_UP	0.322485	0.859565	1.07027
RODRIGUES_NTN1_AND_DCC_TARGETS	0.356979	0.881429	1.06991
RAO_BOUND_BY_SALL4_ISOFORM_A	0.297619	0.847298	1.06987
CAFFAREL_RESPONSE_TO_THC_UP	0.363218	0.882792	1.06973
LINDGREN_BLADDER_CANCER_CLUSTER_1_DN	0.25641	0.826111	1.06962
WP_FAMILIAL_HYPERLIPIDEMIA_TYPE_1	0.385081	0.8885	1.06923
KEGG_B_CELL_RECEPTOR_SIGNALING_PATHWAY	0.345109	0.871096	1.06852
REACTOME_CRMPS_IN_SEMA3A_SIGNALING	0.384449	0.8885	1.06823
REACTOME_PHENYLALANINE_METABOLISM	0.42126	0.899327	1.0681
OSADA_ASCL1_TARGETS_DN	0.366953	0.884382	1.06749
PASQUALUCCI_LYMPHOMA_BY_GC_STAGE_DN	0.309816	0.849444	1.06742
TAKEDA_TARGETS_OF_NUP98_HOXA9_FUSION_8D_DN	0.303725	0.847984	1.06737
REACTOME_CD209_DC_SIGN_SIGNALING	0.371111	0.884643	1.06729
WP_KININKALLIKREIN_PATHWAY	0.435583	0.904079	1.06715
REACTOME_SIGNALING_BY_MEMBRANE_TETHERED_FUSIONS_OF_PDGFRA_OR_PDGFRB	0.427699	0.900674	1.06697
NATSUME_RESPONSE_TO_INTERFERON_BETA_DN	0.360902	0.882444	1.06692
IWANAGA_CARCINOGENESIS_BY_KRAS_DN	0.302857	0.847984	1.06688
MITSIADES_RESPONSE_TO_APLIDIN_DN	0.256506	0.826111	1.06579
REACTOME_ERYTHROPOIETIN_ACTIVATES_PHOSPHOINOSITIDE_3_KINASE_PI3K	0.384289	0.8885	1.06564
REACTOME_DISEASES_OF_CARBOHYDRATE_METABOLISM	0.367713	0.884382	1.06554
GRUETZMANN_PANCREATIC_CANCER_UP	0.252964	0.821952	1.06539
KEGG_T_CELL_RECEPTOR_SIGNALING_PATHWAY	0.338983	0.867305	1.06535
WP_SELENIUM_MICRONUTRIENT_NETWORK	0.358639	0.881904	1.06525
WP_ENVELOPE_PROTEINS_AND_THEIR_POTENTIAL_ROLES_IN_EDMD_PHYSIOPATHOLOGY	0.363861	0.882792	1.06514
REACTOME_RUNX3_REGULATES_IMMUNE_RESPONSE_AND_CELL_MIGRATION	0.429735	0.901187	1.06505
IBRAHIM_NRF1_DOWN	0.335404	0.86502	1.06495
REACTOME_HDL_CLEARANCE	0.423228	0.899327	1.06486
REACTOME_HUR_ELAVL1_BINDS_AND_STABILIZES_MRNA	0.397959	0.895414	1.06452
LEONARD_HYPOXIA	0.374083	0.886451	1.06448
WP_ACTIVATION_OF_NLRP3_INFLAMMASOME_BY_SARSCOV2	0.429735	0.901187	1.06443
REACTOME_G_ALPHA_12_13_SIGNALLING_EVENTS	0.339779	0.867305	1.06441
GARGALOVIC_RESPONSE_TO_OXIDIZED_PHOSPHOLIPIDS_GREEN_DN	0.363834	0.882792	1.06396
KORKOLA_EMBRYONAL_CARCINOMA_DN	0.423228	0.899327	1.0635
KORKOLA_SEMINOMA_DN	0.423228	0.899327	1.0635
REACTOME_KERATAN_SULFATE_DEGRADATION	0.389113	0.892285	1.06342
WP_PRIMARY_FOCAL_SEGMENTAL_GLOMERULOSCLEROSIS_FSGS	0.372396	0.885978	1.06315
FRASOR_RESPONSE_TO_ESTRADIOL_UP	0.359268	0.882034	1.06285
ONGUSAHA_BRCA1_TARGETS_DN	0.391129	0.892285	1.06258
ZWANG_EGF_INTERVAL_UP	0.363395	0.882792	1.06236
REACTOME_SYNTHESIS_SECRETION_AND_INACTIVATION_OF_GLUCOSE_DEPENDENT_INSULINOTROPIC_POLYPEPTIDE_GIP	0.390496	0.892285	1.06184
PODAR_RESPONSE_TO_ADAPHOSTIN_UP	0.313253	0.851095	1.06179
REACTOME_BETA_CATENIN_INDEPENDENT_WNT_SIGNALING	0.341615	0.867826	1.06154
WP_CLEAR_CELL_RENAL_CELL_CARCINOMA_PATHWAYS	0.35014	0.876726	1.0612
BROCKE_APOPTOSIS_REVERSED_BY_IL6	0.312121	0.850714	1.06081
WP_TLR4_SIGNALING_AND_TOLERANCE	0.384615	0.8885	1.06074
HOOI_ST7_TARGETS_DN	0.331445	0.86236	1.06046
REACTOME_SIGNALING_BY_FGFR_IN_DISEASE	0.371859	0.885518	1.0603
REACTOME_GLUCAGON_LIKE_PEPTIDE_1_GLP1_REGULATES_INSULIN_SECRETION	0.382353	0.888201	1.06023
DIRMEIER_LMP1_RESPONSE_LATE_DN	0.375566	0.886854	1.05974
NUYTTEN_EZH2_TARGETS_UP	0.225	0.810424	1.05972
KEGG_GLYCEROLIPID_METABOLISM	0.373762	0.886451	1.05915
TESAR_ALK_TARGETS_EPISC_4D_UP	0.429134	0.901187	1.05889
GABRIELY_MIR21_TARGETS	0.285714	0.840824	1.05888
BURTON_ADIPOGENESIS_12	0.37799	0.887795	1.05841
WP_MECP2_AND_ASSOCIATED_RETT_SYNDROME	0.380208	0.887795	1.0579
HOEGERKORP_CD44_TARGETS_TEMPORAL_DN	0.406593	0.899327	1.05775
STAMBOLSKY_RESPONSE_TO_VITAMIN_D3_UP	0.35809	0.881904	1.05771
PID_FCER1_PATHWAY	0.363874	0.882792	1.05741
REACTOME_SUMO_IS_TRANSFERRED_FROM_E1_TO_E2_UBE2I_UBC9	0.402041	0.897443	1.0574
BOGNI_TREATMENT_RELATED_MYELOID_LEUKEMIA_UP	0.402655	0.897443	1.05721
REACTOME_SODIUM_PROTON_EXCHANGERS	0.402041	0.897443	1.05711
REACTOME_SIGNALING_BY_PTK6	0.37469	0.886451	1.05672
MARTENS_BOUND_BY_PML_RARA_FUSION	0.269912	0.832514	1.05634
REACTOME_UPTAKE_AND_FUNCTION_OF_DIPHTHERIA_TOXIN	0.433071	0.902315	1.05622
LINDSTEDT_DENDRITIC_CELL_MATURATION_C	0.390977	0.892285	1.0561
REACTOME_REGULATION_OF_TP53_ACTIVITY_THROUGH_ACETYLATION	0.381733	0.888201	1.05602
REACTOME_PROTEIN_PROTEIN_INTERACTIONS_AT_SYNAPSES	0.363395	0.882792	1.05554
SAKAI_TUMOR_INFILTRATING_MONOCYTES_UP	0.379085	0.887795	1.05539
ZHANG_GATA6_TARGETS_DN	0.390977	0.892285	1.05534
SMID_BREAST_CANCER_ERBB2_UP	0.346591	0.873215	1.05462
KYNG_WERNER_SYNDROM_AND_NORMAL_AGING_UP	0.34903	0.87594	1.05458
GYORFFY_MITOXANTRONE_RESISTANCE	0.383908	0.8885	1.0545
MEBARKI_HCC_PROGENITOR_WNT_DN_CTNNB1_INDEPENDENT	0.433071	0.902315	1.05419
REACTOME_SIGNALING_BY_RHO_GTPASES_MIRO_GTPASES_AND_RHOBTB3	0.25	0.821914	1.05417
MIKKELSEN_ES_ICP_WITH_H3K27ME3	0.39083	0.892285	1.05377
REACTOME_MTOR_SIGNALLING	0.387755	0.890873	1.05341
KONDO_COLON_CANCER_HCP_WITH_H3K27ME3	0.443992	0.909892	1.05326
REACTOME_RAC2_GTPASE_CYCLE	0.363636	0.882792	1.05267
REACTOME_TICAM1_DEPENDENT_ACTIVATION_OF_IRF3_IRF7	0.397028	0.895414	1.05206
WP_CHROMOSOMAL_AND_MICROSATELLITE_INSTABILITY_IN_COLORECTAL_CANCER	0.361345	0.882444	1.05157
REACTOME_PI3K_AKT_ACTIVATION	0.41129	0.899327	1.05127
WANG_METASTASIS_OF_BREAST_CANCER_ESR1_DN	0.409292	0.899327	1.05092
RUIZ_TNC_TARGETS_DN	0.340426	0.867305	1.05089
MATZUK_MEIOTIC_AND_DNA_REPAIR	0.385167	0.8885	1.05051
WINNEPENNINCKX_MELANOMA_METASTASIS_UP	0.303406	0.847984	1.05037
BROWNE_HCMV_INFECTION_2HR_DN	0.387755	0.890873	1.05006
BUCKANOVICH_T_LYMPHOCYTE_HOMING_ON_TUMOR_UP	0.379828	0.887795	1.04972
XIE_LT_HSC_S1PR3_OE_UP	0.396552	0.895414	1.04965
GRYDER_PAX3FOXO1_ENHANCERS_IN_TADS	0.267327	0.830655	1.04905
BIOCARTA_CTL_PATHWAY	0.415205	0.899327	1.04899
REACTOME_SYNTHESIS_SECRETION_AND_INACTIVATION_OF_GLUCAGON_LIKE_PEPTIDE_1_GLP_1	0.39738	0.895414	1.04897
FAELT_B_CLL_WITH_VH3_21_UP	0.387755	0.890873	1.04872
REACTOME_BICARBONATE_TRANSPORTERS	0.400402	0.897443	1.04868
REACTOME_PRESYNAPTIC_DEPOLARIZATION_AND_CALCIUM_CHANNEL_OPENING	0.400402	0.897443	1.04852
REACTOME_CELLULAR_RESPONSE_TO_HYPOXIA	0.364146	0.883109	1.04848
RATTENBACHER_BOUND_BY_CELF1	0.306122	0.847984	1.04841
BIOCARTA_IL17_PATHWAY	0.454175	0.912159	1.04839
PID_HIF1A_PATHWAY	0.413187	0.899327	1.04809
ROETH_TERT_TARGETS_UP	0.396552	0.895414	1.04789
REACTOME_TRANSCRIPTIONAL_ACTIVATION_OF_MITOCHONDRIAL_BIOGENESIS	0.392105	0.892387	1.0478
REACTOME_ATTACHMENT_AND_ENTRY	0.456212	0.912159	1.04676
HOOI_ST7_TARGETS_UP	0.363128	0.882792	1.04673
RIZKI_TUMOR_INVASIVENESS_2D_UP	0.394737	0.895414	1.04657
HOLLERN_EMT_BREAST_TUMOR_UP	0.344411	0.870163	1.04641
YAMASHITA_LIVER_CANCER_STEM_CELL_DN	0.396635	0.895414	1.04626
TONKS_TARGETS_OF_RUNX1_RUNX1T1_FUSION_SUSTAINED_IN_GRANULOCYTE_DN	0.460123	0.91397	1.04612
NAKAMURA_CANCER_MICROENVIRONMENT_DN	0.390547	0.892285	1.04608
REACTOME_PIWI_INTERACTING_RNA_PIRNA_BIOGENESIS	0.411504	0.899327	1.04603
REACTOME_RUNX1_REGULATES_TRANSCRIPTION_OF_GENES_INVOLVED_IN_BCR_SIGNALING	0.458248	0.912159	1.04547
REACTOME_SUMO_IS_CONJUGATED_TO_E1_UBA2_SAE1	0.419103	0.899327	1.04538
ODONNELL_TARGETS_OF_MYC_AND_TFRC_UP	0.386935	0.890873	1.04537
UEDA_CENTRAL_CLOCK	0.37883	0.887795	1.04528
REACTOME_VEGFR2_MEDIATED_CELL_PROLIFERATION	0.413187	0.899327	1.04526
REACTOME_CONSTITUTIVE_SIGNALING_BY_OVEREXPRESSED_ERBB2	0.437632	0.905814	1.04507
CREIGHTON_ENDOCRINE_THERAPY_RESISTANCE_3	0.269231	0.831454	1.04433
REACTOME_DEFECTIVE_EXT2_CAUSES_EXOSTOSES_2	0.412527	0.899327	1.04415
SUNG_METASTASIS_STROMA_UP	0.379104	0.887795	1.0441
REACTOME_OXIDATIVE_STRESS_INDUCED_SENESCENCE	0.380435	0.887795	1.0439
REACTOME_SIGNALING_BY_FGFR3	0.40281	0.897443	1.04378
IVANOVA_HEMATOPOIESIS_STEM_CELL_SHORT_TERM	0.391863	0.892387	1.04352
REACTOME_SUMOYLATION_OF_TRANSCRIPTION_COFACTORS	0.382134	0.888201	1.04343
REACTOME_NOTCH2_ACTIVATION_AND_TRANSMISSION_OF_SIGNAL_TO_THE_NUCLEUS	0.407809	0.899327	1.04342
GAZDA_DIAMOND_BLACKFAN_ANEMIA_MYELOID_UP	0.377273	0.887795	1.04329
BANDRES_RESPONSE_TO_CARMUSTIN_MGMT_48HR_DN	0.368732	0.884382	1.04297
BENPORATH_NANOG_TARGETS	0.286957	0.842114	1.04282
BIOCARTA_NO1_PATHWAY	0.417582	0.899327	1.04262
AMBROSINI_FLAVOPIRIDOL_TREATMENT_TP53	0.34957	0.876156	1.04211
REACTOME_P38MAPK_EVENTS	0.40393	0.898798	1.0421
CHIARADONNA_NEOPLASTIC_TRANSFORMATION_KRAS_CDC25_DN	0.40099	0.897443	1.04173
GINESTIER_BREAST_CANCER_20Q13_AMPLIFICATION_DN	0.334375	0.86491	1.04129
SHETH_LIVER_CANCER_VS_TXNIP_LOSS_PAM3	0.39196	0.892387	1.04102
KEGG_GAP_JUNCTION	0.396694	0.895414	1.04092
PID_ERB_GENOMIC_PATHWAY	0.406114	0.899327	1.04092
REACTOME_ACTIVATED_NTRK3_SIGNALS_THROUGH_PI3K	0.44685	0.911094	1.04087
MIKKELSEN_ES_LCP_WITH_H3K27ME3	0.462168	0.915073	1.04086
DELACROIX_RAR_BOUND_ES	0.349138	0.87594	1.04058
OUELLET_CULTURED_OVARIAN_CANCER_INVASIVE_VS_LMP_DN	0.409978	0.899327	1.04047
FRIDMAN_SENESCENCE_UP	0.413793	0.899327	1.03962
HOSHIDA_LIVER_CANCER_LATE_RECURRENCE_UP	0.39604	0.895414	1.03924
FERNANDEZ_BOUND_BY_MYC	0.370717	0.884382	1.03847
COLDREN_GEFITINIB_RESISTANCE_UP	0.366947	0.884382	1.03826
WP_PI3KAKT_SIGNALING_PATHWAY	0.329749	0.859565	1.03825
PID_FRA_PATHWAY	0.395881	0.895414	1.03803
KEGG_SULFUR_METABOLISM	0.416136	0.899327	1.03795
FAELT_B_CLL_WITH_VH_REARRANGEMENTS_UP	0.397468	0.895414	1.03778
PID_IL3_PATHWAY	0.41978	0.899327	1.03771
MEISSNER_NPC_ICP_WITH_H3_UNMETHYLATED	0.427419	0.900388	1.03767
BLANCO_MELO_COVID19_SARS_COV_2_INFECTION_A594_ACE2_EXPRESSING_CELLS_RUXOLITINIB_DN	0.384817	0.8885	1.0374
BENPORATH_OCT4_TARGETS	0.315985	0.853814	1.03714
WANG_CLIM2_TARGETS_UP	0.342756	0.868332	1.03694
BIOCARTA_IL1R_PATHWAY	0.411765	0.899327	1.03666
WP_ANGIOPOIETINLIKE_PROTEIN_8_REGULATORY_PATHWAY	0.380665	0.887795	1.03618
BIOCARTA_RECK_PATHWAY	0.426531	0.900388	1.03606
REACTOME_INSULIN_RECEPTOR_SIGNALLING_CASCADE	0.405405	0.899327	1.03552
CERIBELLI_GENES_INACTIVE_AND_BOUND_BY_NFY	0.415556	0.899327	1.03532
KIM_WT1_TARGETS_8HR_DN	0.370262	0.884382	1.03516
WP_NANOPARTICLE_TRIGGERED_AUTOPHAGIC_CELL_DEATH	0.423077	0.899327	1.03509
MULLIGHAN_MLL_SIGNATURE_2_UP	0.369748	0.884382	1.0347
PID_E2F_PATHWAY	0.392655	0.893316	1.03444
MILI_PSEUDOPODIA_HAPTOTAXIS_DN	0.33758	0.866257	1.03415
MOOTHA_PYR	0.424547	0.900388	1.03393
WP_INTERFERON_TYPE_I_SIGNALING_PATHWAYS	0.40201	0.897443	1.0339
PID_HDAC_CLASSII_PATHWAY	0.409091	0.899327	1.03387
DEURIG_T_CELL_PROLYMPHOCYTIC_LEUKEMIA_DN	0.327138	0.859565	1.03387
BREDEMEYER_RAG_SIGNALING_NOT_VIA_ATM_DN	0.402036	0.897443	1.03384
WP_TGIF_DISRUPTION_OF_SHH_SIGNALING	0.423002	0.899327	1.03377
IIZUKA_LIVER_CANCER_PROGRESSION_G1_G2_DN	0.397727	0.895414	1.03347
REACTOME_REGULATION_OF_RAS_BY_GAPS	0.413223	0.899327	1.03337
PID_ARF_3PATHWAY	0.421978	0.899327	1.03311
WP_INTRAFLAGELLAR_TRANSPORT_PROTEINS_BINDING_TO_DYNEIN	0.41629	0.899327	1.03299
WP_ETHANOL_METABOLISM_PRODUCTION_OF_ROS_BY_CYP2E1	0.423554	0.899327	1.03288
WP_CELL_DIFFERENTIATION_INDEX	0.431452	0.901631	1.03285
MARTIN_INTERACT_WITH_HDAC	0.417085	0.899327	1.03272
VANDESLUIS_COMMD1_TARGETS_GROUP_2_UP	0.414847	0.899327	1.03271
RAY_TARGETS_OF_P210_BCR_ABL_FUSION_DN	0.429806	0.901187	1.03254
BERENJENO_ROCK_SIGNALING_NOT_VIA_RHOA_UP	0.425163	0.900388	1.03246
KEGG_CHEMOKINE_SIGNALING_PATHWAY	0.374269	0.886451	1.03246
DOANE_RESPONSE_TO_ANDROGEN_DN	0.355172	0.880368	1.03227
ACEVEDO_NORMAL_TISSUE_ADJACENT_TO_LIVER_TUMOR_UP	0.384375	0.8885	1.03201
SCHAEFFER_PROSTATE_DEVELOPMENT_6HR_DN	0.347222	0.873882	1.03201
MONNIER_POSTRADIATION_TUMOR_ESCAPE_UP	0.353712	0.879741	1.03194
KANG_FLUOROURACIL_RESISTANCE_UP	0.427332	0.900388	1.03144
WP_CARDIAC_PROGENITOR_DIFFERENTIATION	0.412301	0.899327	1.03134
BOYAULT_LIVER_CANCER_SUBCLASS_G12_UP	0.415842	0.899327	1.03128
REACTOME_P75_NTR_RECEPTOR_MEDIATED_SIGNALLING	0.359773	0.882034	1.03123
WP_EMBRYONIC_STEM_CELL_PLURIPOTENCY_PATHWAYS	0.394886	0.895414	1.0312
TERAMOTO_OPN_TARGETS_CLUSTER_1	0.450317	0.912159	1.03099
PIEPOLI_LGI1_TARGETS_UP	0.426531	0.900388	1.03026
KEGG_TGF_BETA_SIGNALING_PATHWAY	0.40884	0.899327	1.03009
LUI_THYROID_CANCER_CLUSTER_2	0.417476	0.899327	1.02972
REACTOME_COPI_DEPENDENT_GOLGI_TO_ER_RETROGRADE_TRAFFIC	0.368571	0.884382	1.02972
REACTOME_FCGAMMA_RECEPTOR_FCGR_DEPENDENT_PHAGOCYTOSIS	0.40113	0.897443	1.02935
DIAZ_CHRONIC_MYELOGENOUS_LEUKEMIA_DN	0.40884	0.899327	1.02934
ROSS_AML_WITH_MLL_FUSIONS	0.428191	0.901187	1.02902
HELLER_HDAC_TARGETS_DN	0.356877	0.881429	1.02831
MELLMAN_TUT1_TARGETS_DN	0.399504	0.897116	1.02766
BEIER_GLIOMA_STEM_CELL_UP	0.409195	0.899327	1.02756
DAVICIONI_PAX_FOXO1_SIGNATURE_IN_ARMS_DN	0.429806	0.901187	1.02756
REACTOME_SIGNALING_BY_WNT_IN_CANCER	0.419204	0.899327	1.02732
BIOCARTA_PROTEASOME_PATHWAY	0.429204	0.901187	1.02716
BASSO_CD40_SIGNALING_DN	0.402564	0.897443	1.02711
REACTOME_RHOV_GTPASE_CYCLE	0.420792	0.899327	1.02682
REACTOME_CELL_DEATH_SIGNALLING_VIA_NRAGE_NRIF_AND_NADE	0.426997	0.900388	1.02664
WP_MELANOMA	0.430851	0.901574	1.02657
WP_DRUG_INDUCTION_OF_BILE_ACID_PATHWAY	0.480652	0.921533	1.02636
MULLIGHAN_MLL_SIGNATURE_1_DN	0.393082	0.893954	1.02632
GAL_LEUKEMIC_STEM_CELL_UP	0.394737	0.895414	1.02607
RASHI_RESPONSE_TO_IONIZING_RADIATION_3	0.412658	0.899327	1.02607
REACTOME_FC_EPSILON_RECEPTOR_FCERI_SIGNALING	0.391045	0.892285	1.02602
BIOCARTA_GRANULOCYTES_PATHWAY	0.434698	0.904079	1.02595
LOPEZ_TRANSLATION_VIA_FN1_SIGNALING	0.423077	0.899327	1.02594
LEE_TARGETS_OF_PTCH1_AND_SUFU_UP	0.409548	0.899327	1.02482
LEE_AGING_CEREBELLUM_UP	0.407792	0.899327	1.02427
CHEOK_RESPONSE_TO_HD_MTX_DN	0.445701	0.909901	1.02422
KAYO_AGING_MUSCLE_UP	0.401899	0.897443	1.0242
PID_NFAT_3PATHWAY	0.395288	0.895414	1.02419
BLANCO_MELO_BETA_INTERFERON_TREATED_BRONCHIAL_EPITHELIAL_CELLS_DN	0.391045	0.892285	1.02409
VANTVEER_BREAST_CANCER_ESR1_UP	0.409231	0.899327	1.02399
DELACROIX_RARG_BOUND_MEF	0.40625	0.899327	1.02374
REACTOME_NEUROTOXICITY_OF_CLOSTRIDIUM_TOXINS	0.436735	0.904649	1.02359
BIOCARTA_GH_PATHWAY	0.433551	0.903016	1.0234
YAGI_AML_WITH_T_8_21_TRANSLOCATION	0.423529	0.899327	1.02335
DER_IFN_ALPHA_RESPONSE_DN	0.480652	0.921533	1.02334
REACTOME_CONSTITUTIVE_SIGNALING_BY_AKT1_E17K_IN_CANCER	0.407323	0.899327	1.02305
VERHAAK_GLIOBLASTOMA_CLASSICAL	0.398176	0.895505	1.02278
REACTOME_CIRCADIAN_CLOCK	0.422652	0.899327	1.02258
WP_NOTCH_SIGNALING	0.415648	0.899327	1.02257
WP_COMPLEMENT_AND_COAGULATION_CASCADES	0.413636	0.899327	1.02235
REACTOME_SIGNALING_BY_NTRK2_TRKB	0.43956	0.907713	1.0221
WP_GANGLIO_SPHINGOLIPID_METABOLISM	0.441614	0.90824	1.02176
WP_COMPLEMENT_SYSTEM	0.425316	0.900388	1.02143
SHIN_B_CELL_LYMPHOMA_CLUSTER_8	0.416856	0.899327	1.02122
REACTOME_GLUCOCORTICOID_BIOSYNTHESIS	0.484663	0.921533	1.02105
LIANG_SILENCED_BY_METHYLATION_2	0.447964	0.911574	1.0208
WP_HOSTPATHOGEN_INTERACTION_OF_HUMAN_CORONAVIRUSES_AUTOPHAGY	0.431416	0.901631	1.02073
PID_CXCR4_PATHWAY	0.420904	0.899327	1.02072
KRASNOSELSKAYA_ILF3_TARGETS_DN	0.431122	0.901631	1.02059
MCBRYAN_PUBERTAL_BREAST_5_6WK_UP	0.386167	0.890153	1.02051
GRAESSMANN_RESPONSE_TO_MC_AND_DOXORUBICIN_UP	0.344086	0.869692	1.02019
MILI_PSEUDOPODIA	0.422111	0.899327	1.02008
WP_NOTCH_SIGNALING_PATHWAY	0.397906	0.895414	1.01985
GINESTIER_BREAST_CANCER_ZNF217_AMPLIFIED_DN	0.415323	0.899327	1.01969
REACTOME_SIGNALING_BY_MRAS_COMPLEX_MUTANTS	0.451613	0.912159	1.01904
REACTOME_BIOSYNTHESIS_OF_SPECIALIZED_PRORESOLVING_MEDIATORS_SPMS	0.442149	0.90824	1.01891
BOYLAN_MULTIPLE_MYELOMA_C_CLUSTER_DN	0.454751	0.912159	1.01858
MEBARKI_HCC_PROGENITOR_WNT_DN_CTNNB1_DEPENDENT	0.431965	0.901662	1.01856
OHGUCHI_LIVER_HNF4A_TARGETS_UP	0.420455	0.899327	1.01824
REACTOME_ELECTRIC_TRANSMISSION_ACROSS_GAP_JUNCTIONS	0.488798	0.924642	1.01818
DORN_ADENOVIRUS_INFECTION_24HR_UP	0.440816	0.90824	1.01797
REACTOME_SYNTHESIS_OF_PC	0.419134	0.899327	1.01761
BERNARD_PPAPDC1B_TARGETS_DN	0.434673	0.904079	1.01752
PID_TRKR_PATHWAY	0.408	0.899327	1.01708
SARRIO_EPITHELIAL_MESENCHYMAL_TRANSITION_UP	0.420561	0.899327	1.01691
HELLER_HDAC_TARGETS_SILENCED_BY_METHYLATION_DN	0.379928	0.887795	1.01687
KORKOLA_CHORIOCARCINOMA_DN	0.490835	0.926543	1.01683
BIOCARTA_COMP_PATHWAY	0.442857	0.908551	1.01674
ZHU_CMV_24_HR_DN	0.439891	0.907726	1.01605
PID_CDC42_PATHWAY	0.443526	0.909627	1.01605
RICKMAN_HEAD_AND_NECK_CANCER_E	0.437778	0.905817	1.01603
KEGG_COMPLEMENT_AND_COAGULATION_CASCADES	0.422727	0.899327	1.01583
KIM_WT1_TARGETS_DN	0.425234	0.900388	1.01575
CHEN_LVAD_SUPPORT_OF_FAILING_HEART_DN	0.442516	0.90824	1.01563
PEDERSEN_METASTASIS_BY_ERBB2_ISOFORM_3	0.4375	0.905814	1.01543
REACTOME_P130CAS_LINKAGE_TO_MAPK_SIGNALING_FOR_INTEGRINS	0.444215	0.909892	1.01511
WP_HEMATOPOIETIC_STEM_CELL_GENE_REGULATION_BY_GABP_ALPHABETA_COMPLEX	0.449115	0.912159	1.01497
GARGALOVIC_RESPONSE_TO_OXIDIZED_PHOSPHOLIPIDS_LIGHTGREEN_DN	0.450704	0.912159	1.01459
BARIS_THYROID_CANCER_DN	0.417303	0.899327	1.01418
LANDIS_ERBB2_BREAST_TUMORS_324_DN	0.416413	0.899327	1.01365
REACTOME_REGULATION_OF_LIPID_METABOLISM_BY_PPARALPHA	0.425595	0.900388	1.0136
FLECHNER_PBL_KIDNEY_TRANSPLANT_REJECTED_VS_OK_UP	0.450402	0.912159	1.01329
LEE_LIVER_CANCER_CIPROFIBRATE_DN	0.432184	0.901662	1.01324
REACTOME_NR1H3_NR1H2_REGULATE_GENE_EXPRESSION_LINKED_TO_CHOLESTEROL_TRANSPORT_AND_EFFLUX	0.447115	0.911338	1.01318
HOFMANN_MYELODYSPLASTIC_SYNDROM_RISK_UP	0.430131	0.901568	1.01251
TAKAO_RESPONSE_TO_UVB_RADIATION_DN	0.407407	0.899327	1.01218
WENG_POR_DOSAGE	0.451404	0.912159	1.01196
IVANOVA_HEMATOPOIESIS_STEM_CELL_LONG_TERM	0.451104	0.912159	1.01148
REACTOME_TNFR2_NON_CANONICAL_NF_KB_PATHWAY	0.424581	0.900388	1.01128
PID_FGF_PATHWAY	0.457711	0.912159	1.01094
WP_EXERCISEINDUCED_CIRCADIAN_REGULATION	0.457711	0.912159	1.01064
YAMASHITA_METHYLATED_IN_PROSTATE_CANCER	0.434389	0.904079	1.0104
PID_ARF6_TRAFFICKING_PATHWAY	0.435644	0.904079	1.01003
FUJIWARA_PARK2_HEPATOCYTE_PROLIFERATION_UP	0.494888	0.930168	1.01
ZHAN_MULTIPLE_MYELOMA_MS_UP	0.44802	0.911574	1.01
REACTOME_FLT3_SIGNALING	0.435407	0.904079	1.00995
IKEDA_MIR30_TARGETS_DN	0.442222	0.90824	1.00993
PID_AP1_PATHWAY	0.446115	0.909901	1.00983
REACTOME_ACTIVATED_PKN1_STIMULATES_TRANSCRIPTION_OF_AR_ANDROGEN_RECEPTOR_REGULATED_GENES_KLK2_AND_KLK3	0.45809	0.912159	1.0098
MARIADASON_RESPONSE_TO_CURCUMIN_SULINDAC_7	0.451404	0.912159	1.00947
LINDGREN_BLADDER_CANCER_HIGH_RECURRENCE	0.425061	0.900388	1.00934
REACTOME_NEF_AND_SIGNAL_TRANSDUCTION	0.482283	0.921533	1.00925
FERRANDO_TAL1_NEIGHBORS	0.44898	0.912159	1.00917
KEGG_AUTOIMMUNE_THYROID_DISEASE	0.460039	0.91397	1.00908
REACTOME_ELASTIC_FIBRE_FORMATION	0.436782	0.904649	1.00898
AMIT_EGF_RESPONSE_120_HELA	0.456757	0.912159	1.00888
BAFNA_MUC4_TARGETS_UP	0.501018	0.933432	1.0088
REACTOME_ACTIVATION_OF_ANTERIOR_HOX_GENES_IN_HINDBRAIN_DEVELOPMENT_DURING_EARLY_EMBRYOGENESIS	0.43883	0.907272	1.00875
LI_WILMS_TUMOR_VS_FETAL_KIDNEY_1_UP	0.449686	0.912159	1.00841
REACTOME_RMTS_METHYLATE_HISTONE_ARGININES	0.441176	0.90824	1.00841
TONKS_TARGETS_OF_RUNX1_RUNX1T1_FUSION_ERYTHROCYTE_DN	0.460888	0.914213	1.00818
TOMIDA_METASTASIS_UP	0.444685	0.909901	1.00791
PID_S1P_S1P2_PATHWAY	0.461874	0.915073	1.00784
WP_22Q112_COPY_NUMBER_VARIATION_SYNDROME	0.413598	0.899327	1.00771
KUNINGER_IGF1_VS_PDGFB_TARGETS_UP	0.448101	0.911574	1.00771
KEGG_PANCREATIC_CANCER	0.450276	0.912159	1.00769
IVANOVA_HEMATOPOIESIS_STEM_CELL_AND_PROGENITOR	0.445498	0.909901	1.00753
REACTOME_AMINO_ACID_CONJUGATION	0.494888	0.930168	1.00746
SCHAEFFER_SOX9_TARGETS_IN_PROSTATE_DEVELOPMENT_UP	0.446121	0.909901	1.0074
ALFANO_MYC_TARGETS	0.418367	0.899327	1.00728
PID_CD8_TCR_PATHWAY	0.430318	0.901574	1.00717
WP_ANTIVIRAL_AND_ANTIINFLAMMATORY_EFFECTS_OF_NRF2_ON_SARSCOV2_PATHWAY	0.448889	0.912159	1.00708
SHEDDEN_LUNG_CANCER_GOOD_SURVIVAL_A4	0.475	0.920696	1.00674
MARTINEZ_RESPONSE_TO_TRABECTEDIN_DN	0.421875	0.899327	1.00655
REACTOME_PTK6_PROMOTES_HIF1A_STABILIZATION	0.501018	0.933432	1.0064
GRYDER_PAX3FOXO1_ENHANCERS_KO_DOWN	0.438914	0.907272	1.00633
REACTOME_PTK6_REGULATES_CELL_CYCLE	0.461988	0.915073	1.00595
BOYLAN_MULTIPLE_MYELOMA_D_CLUSTER_UP	0.445701	0.909901	1.00593
SMID_BREAST_CANCER_LUMINAL_A_DN	0.432548	0.902123	1.00578
REACTOME_INTERLEUKIN_1_PROCESSING	0.505092	0.934036	1.0052
GALIE_TUMOR_ANGIOGENESIS	0.505092	0.934036	1.00457
GRADE_COLON_VS_RECTAL_CANCER_DN	0.456633	0.912159	1.00448
CHIARETTI_T_ALL_REFRACTORY_TO_THERAPY	0.455752	0.912159	1.00446
REACTOME_ESTROGEN_DEPENDENT_NUCLEAR_EVENTS_DOWNSTREAM_OF_ESR_MEMBRANE_SIGNALING	0.465934	0.915073	1.00445
BLANCO_MELO_COVID19_SARS_COV_2_INFECTION_A594_CELLS_DN	0.455446	0.912159	1.0035
REACTOME_DAP12_INTERACTIONS	0.472767	0.919781	1.0032
BILANGES_RAPAMYCIN_SENSITIVE_GENES	0.442543	0.90824	1.00245
PID_P38_GAMMA_DELTA_PATHWAY	0.46723	0.915073	1.00232
KIM_PTEN_TARGETS_UP	0.450644	0.912159	1.00194
BENPORATH_SOX2_TARGETS	0.528169	0.938027	1.00175
QUINTENS_EMBRYONIC_BRAIN_RESPONSE_TO_IR	0.480226	0.921533	1.00169
BIOCARTA_GSK3_PATHWAY	0.465934	0.915073	1.00164
JEON_SMAD6_TARGETS_DN	0.450644	0.912159	1.00152
URS_ADIPOCYTE_DIFFERENTIATION_UP	0.462312	0.915073	1.0013
BOHN_PRIMARY_IMMUNODEFICIENCY_SYNDROM_DN	0.44843	0.911654	1.00103
GHANDHI_DIRECT_IRRADIATION_UP	0.477212	0.920696	1.00089
LANDIS_ERBB2_BREAST_TUMORS_65_UP	0.455556	0.912159	1.0006
FLECHNER_BIOPSY_KIDNEY_TRANSPLANT_OK_VS_DONOR_UP	0.44385	0.909892	1.00044
KIM_ALL_DISORDERS_CALB1_CORR_DN	0.465934	0.915073	1.00033
TSENG_IRS1_TARGETS_UP	0.439306	0.907552	1.0003
REACTOME_LATE_ENDOSOMAL_MICROAUTOPHAGY	0.452874	0.912159	1.00023
MARSON_FOXP3_TARGETS_UP	0.436364	0.904649	0.999536
TORCHIA_TARGETS_OF_EWSR1_FLI1_FUSION_TOP20_DN	0.45279	0.912159	0.99949
MMS_MOUSE_LYMPH_HIGH_4HRS_UP	0.461165	0.914474	0.999438
REACTOME_AMINO_ACIDS_REGULATE_MTORC1	0.44	0.907726	0.998965
FUKUSHIMA_TNFSF11_TARGETS	0.471459	0.918196	0.998809
YU_MYC_TARGETS_UP	0.441687	0.90824	0.998454
MEBARKI_HCC_PROGENITOR_WNT_DN_CTNNB1_DEPENDENT_BLOCKED_BY_FZD8CRD	0.484076	0.921533	0.998279
REACTOME_NEUREXINS_AND_NEUROLIGINS	0.460396	0.91397	0.997882
WP_ESTROGEN_RECEPTOR_PATHWAY	0.469758	0.917334	0.99781
ENK_UV_RESPONSE_EPIDERMIS_DN	0.497608	0.93163	0.997528
KEGG_NATURAL_KILLER_CELL_MEDIATED_CYTOTOXICITY	0.452514	0.912159	0.997489
THEILGAARD_NEUTROPHIL_AT_SKIN_WOUND_UP	0.481383	0.921533	0.996615
PID_AURORA_A_PATHWAY	0.454545	0.912159	0.996206
ROSTY_CERVICAL_CANCER_PROLIFERATION_CLUSTER	0.454259	0.912159	0.996204
WP_VITAMIN_A_AND_CAROTENOID_METABOLISM	0.457014	0.912159	0.996048
HUTTMANN_B_CLL_POOR_SURVIVAL_UP	0.472028	0.918628	0.995784
PIONTEK_PKD1_TARGETS_DN	0.477273	0.920696	0.995016
DESERT_PERIVENOUS_HEPATOCELLULAR_CARCINOMA_SUBCLASS_UP	0.487805	0.923597	0.994687
PAPASPYRIDONOS_UNSTABLE_ATEROSCLEROTIC_PLAQUE_UP	0.477612	0.920696	0.994552
YAO_TEMPORAL_RESPONSE_TO_PROGESTERONE_CLUSTER_5	0.45182	0.912159	0.994431
HOSHIDA_LIVER_CANCER_SUBCLASS_S1	0.453968	0.912159	0.994376
AZARE_NEOPLASTIC_TRANSFORMATION_BY_STAT3_DN	0.488323	0.924299	0.994338
LEIN_OLIGODENDROCYTE_MARKERS	0.442408	0.90824	0.993608
MIKKELSEN_IPS_LCP_WITH_H3K4ME3	0.478754	0.921447	0.993307
BOYLAN_MULTIPLE_MYELOMA_C_UP	0.463291	0.915073	0.993231
WP_CHEMOKINE_SIGNALING_PATHWAY	0.466667	0.915073	0.993005
REACTOME_INLA_MEDIATED_ENTRY_OF_LISTERIA_MONOCYTOGENES_INTO_HOST_CELLS	0.47379	0.920632	0.992723
BLANCO_MELO_COVID19_SARS_COV_2_POS_PATIENT_LUNG_TISSUE_DN	0.483283	0.921533	0.992716
RAMJAUN_APOPTOSIS_BY_TGFB1_VIA_MAPK1_DN	0.47379	0.920632	0.992711
GRAESSMANN_RESPONSE_TO_MC_AND_SERUM_DEPRIVATION_DN	0.475543	0.920696	0.992582
MEISSNER_BRAIN_HCP_WITH_H3_UNMETHYLATED	0.484144	0.921533	0.992327
SMID_BREAST_CANCER_RELAPSE_IN_LIVER_DN	0.466801	0.915073	0.99212
REACTOME_TRANSCRIPTIONAL_REGULATION_BY_RUNX3	0.456091	0.912159	0.991584
HOLLEMAN_ASPARAGINASE_RESISTANCE_ALL_UP	0.484513	0.921533	0.990952
WP_PREIMPLANTATION_EMBRYO	0.449631	0.912159	0.990334
REACTOME_A_TETRASACCHARIDE_LINKER_SEQUENCE_IS_REQUIRED_FOR_GAG_SYNTHESIS	0.484513	0.921533	0.990255
CREIGHTON_ENDOCRINE_THERAPY_RESISTANCE_1	0.543269	0.940871	0.990201
SHEPARD_BMYB_MORPHOLINO_DN	0.514019	0.935227	0.989037
BROWNE_HCMV_INFECTION_18HR_UP	0.51875	0.937141	0.988684
PID_HDAC_CLASSIII_PATHWAY	0.488688	0.924642	0.988424
RORIE_TARGETS_OF_EWSR1_FLI1_FUSION_UP	0.470455	0.918032	0.987702
WILSON_PROTEASES_AT_TUMOR_BONE_INTERFACE_DN	0.533605	0.938972	0.987646
WP_SIGNAL_TRANSDUCTION_THROUGH_IL1R	0.466063	0.915073	0.987637
REACTOME_REGULATION_OF_FZD_BY_UBIQUITINATION	0.469957	0.917438	0.987588
WP_1Q211_COPY_NUMBER_VARIATION_SYNDROME	0.466063	0.915073	0.987402
GAUSSMANN_MLL_AF4_FUSION_TARGETS_C_UP	0.512346	0.935227	0.987086
REACTOME_DISASSEMBLY_OF_THE_DESTRUCTION_COMPLEX_AND_RECRUITMENT_OF_AXIN_TO_THE_MEMBRANE	0.470852	0.918045	0.986951
REACTOME_TP53_REGULATES_METABOLIC_GENES	0.464589	0.915073	0.986727
PID_TCPTP_PATHWAY	0.466993	0.915073	0.98643
GAJATE_RESPONSE_TO_TRABECTEDIN_DN	0.475556	0.920696	0.985407
ELVIDGE_HIF1A_AND_HIF2A_TARGETS_DN	0.477143	0.920696	0.985138
HOLLEMAN_PREDNISOLONE_RESISTANCE_B_ALL_DN	0.481855	0.921533	0.985051
REACTOME_SIGNALING_BY_NOTCH1_PEST_DOMAIN_MUTANTS_IN_CANCER	0.482667	0.921533	0.984875
YANG_BREAST_CANCER_ESR1_BULK_DN	0.477778	0.920696	0.984811
WP_HIPPO_SIGNALING_REGULATION_PATHWAYS	0.480447	0.921533	0.984691
GRYDER_PAX3FOXO1_TOP_ENHANCERS	0.52381	0.937994	0.984615
WP_G13_SIGNALING_PATHWAY	0.477723	0.920696	0.984275
BIOCARTA_EPO_PATHWAY	0.473233	0.920185	0.984129
SU_TESTIS	0.5	0.932088	0.983635
CARD_MIR302A_TARGETS	0.47486	0.920696	0.983586
SHIPP_DLBCL_VS_FOLLICULAR_LYMPHOMA_DN	0.477273	0.920696	0.982933
FARMER_BREAST_CANCER_CLUSTER_3	0.494715	0.930168	0.982854
CHIARADONNA_NEOPLASTIC_TRANSFORMATION_KRAS_UP	0.495601	0.930272	0.98268
ZHANG_BREAST_CANCER_PROGENITORS_DN	0.498516	0.932088	0.982374
REACTOME_DEVELOPMENTAL_BIOLOGY	0.584507	0.957414	0.982296
BIOCARTA_AGR_PATHWAY	0.497738	0.93163	0.982119
REACTOME_THE_NLRP3_INFLAMMASOME	0.494715	0.930168	0.981384
FOURNIER_ACINAR_DEVELOPMENT_LATE_UP	0.495918	0.930272	0.981251
WP_PHOSPHODIESTERASES_IN_NEURONAL_FUNCTION	0.4819	0.921533	0.981184
MIKKELSEN_ES_LCP_WITH_H3K4ME3_AND_H3K27ME3	0.499025	0.932088	0.980983
SHIN_B_CELL_LYMPHOMA_CLUSTER_3	0.478448	0.921378	0.980958
RICKMAN_TUMOR_DIFFERENTIATED_WELL_VS_POORLY_UP	0.501818	0.93379	0.98045
TAKEDA_TARGETS_OF_NUP98_HOXA9_FUSION_16D_DN	0.520776	0.937994	0.980306
GEORGES_CELL_CYCLE_MIR192_TARGETS	0.512064	0.935227	0.980277
KEGG_GALACTOSE_METABOLISM	0.493363	0.929083	0.979882
REACTOME_ONCOGENE_INDUCED_SENESCENCE	0.480094	0.921533	0.979777
REACTOME_RESPONSE_TO_METAL_IONS	0.51378	0.935227	0.979676
MYLLYKANGAS_AMPLIFICATION_HOT_SPOT_2	0.499025	0.932088	0.979656
WP_KISSPEPTINKISSPEPTIN_RECEPTOR_SYSTEM_IN_THE_OVARY	0.486425	0.922212	0.979325
ZHENG_FOXP3_TARGETS_IN_T_LYMPHOCYTE_DN	0.492718	0.928704	0.97915
PID_MYC_PATHWAY	0.484091	0.921533	0.978448
DEBIASI_APOPTOSIS_BY_REOVIRUS_INFECTION_DN	0.53668	0.939974	0.978431
BERTUCCI_INVASIVE_CARCINOMA_DUCTAL_VS_LOBULAR_UP	0.49011	0.92573	0.978398
MCCABE_HOXC6_TARGETS_CANCER_UP	0.484444	0.921533	0.978212
HORTON_SREBF_TARGETS	0.486364	0.922212	0.978194
REACTOME_VASOPRESSIN_LIKE_RECEPTORS	0.548057	0.941213	0.977917
WP_METABOLIC_PATHWAY_OF_LDL_HDL_AND_TG_INCLUDING_DISEASES	0.505308	0.934036	0.977412
SEMENZA_HIF1_TARGETS	0.469248	0.917334	0.977301
NAKAMURA_TUMOR_ZONE_PERIPHERAL_VS_CENTRAL_UP	0.515152	0.935368	0.977144
KAMIKUBO_MYELOID_MN1_NETWORK	0.5	0.932088	0.977013
REACTOME_ION_HOMEOSTASIS	0.490099	0.92573	0.976942
STEIN_ESTROGEN_RESPONSE_NOT_VIA_ESRRA	0.482833	0.921533	0.976702
TOMLINS_PROSTATE_CANCER_UP	0.490099	0.92573	0.976604
LOPEZ_MESOTELIOMA_SURVIVAL_TIME_UP	0.487069	0.922759	0.975995
TURASHVILI_BREAST_DUCTAL_CARCINOMA_VS_LOBULAR_NORMAL_UP	0.516393	0.936	0.975677
MOHANKUMAR_HOXA1_TARGETS_UP	0.587719	0.957414	0.975231
REACTOME_DOWNSTREAM_SIGNALING_OF_ACTIVATED_FGFR4	0.486081	0.922212	0.975161
BANDRES_RESPONSE_TO_CARMUSTIN_MGMT_24HR_UP	0.506048	0.934036	0.974405
WANG_ESOPHAGUS_CANCER_PROGRESSION_UP	0.496982	0.931332	0.974151
CHEN_ETV5_TARGETS_SERTOLI	0.495918	0.930272	0.974044
WP_RESISTIN_AS_A_REGULATOR_OF_INFLAMMATION	0.464531	0.915073	0.973879
BURTON_ADIPOGENESIS_9	0.525424	0.937994	0.973689
WP_ARACHIDONATE_EPOXYGENASE_EPOXIDE_HYDROLASE	0.51462	0.935227	0.97368
ZHENG_FOXP3_TARGETS_UP	0.511062	0.935227	0.973662
KYNG_DNA_DAMAGE_BY_GAMMA_AND_UV_RADIATION	0.505208	0.934036	0.97313
WP_MALE_INFERTILITY	0.52	0.937994	0.972838
HOFFMANN_PRE_BI_TO_LARGE_PRE_BII_LYMPHOCYTE_UP	0.507625	0.934036	0.972621
SHIN_B_CELL_LYMPHOMA_CLUSTER_1	0.495918	0.930272	0.972571
REACTOME_MEMBRANE_TRAFFICKING	0.609195	0.962992	0.971685
WP_NETRINUNC5B_SIGNALING_PATHWAY	0.514925	0.935227	0.971059
REACTOME_SYNTHESIS_OF_IP3_AND_IP4_IN_THE_CYTOSOL	0.511312	0.935227	0.970929
BROWNE_HCMV_INFECTION_18HR_DN	0.524096	0.937994	0.970321
WINTER_HYPOXIA_METAGENE	0.540193	0.940249	0.969852
BURTON_ADIPOGENESIS_6	0.551829	0.941213	0.96978
CHEMNITZ_RESPONSE_TO_PROSTAGLANDIN_E2_UP	0.539432	0.940249	0.969359
SAGIV_CD24_TARGETS_DN	0.506112	0.934036	0.968763
REACTOME_GLYCEROPHOSPHOLIPID_BIOSYNTHESIS	0.528358	0.938027	0.968581
REACTOME_PTEN_REGULATION	0.549689	0.941213	0.968369
WP_SMALL_CELL_LUNG_CANCER	0.556818	0.941333	0.968178
LANDIS_ERBB2_BREAST_PRENEOPLASTIC_DN	0.483461	0.921533	0.967326
BLANCO_MELO_COVID19_SARS_COV_2_INFECTION_A594_ACE2_EXPRESSING_CELLS_RUXOLITINIB_UP	0.622951	0.96618	0.967184
CHANGOLKAR_H2AFY_TARGETS_UP	0.507538	0.934036	0.966692
PID_BMP_PATHWAY	0.496314	0.930738	0.966548
WP_MAMMARY_GLAND_DEVELOPMENT_PATHWAY_PUBERTY_STAGE_2_OF_4	0.504132	0.934036	0.966523
WP_TYPE_2_PAPILLARY_RENAL_CELL_CARCINOMA	0.508046	0.934036	0.966239
REACTOME_SIGNALING_BY_RETINOIC_ACID	0.508046	0.934036	0.965933
YORDY_RECIPROCAL_REGULATION_BY_ETS1_AND_SP100_DN	0.486216	0.922212	0.965544
PID_PTP1B_PATHWAY	0.508557	0.934036	0.965401
WP_FBXL10_ENHANCEMENT_OF_MAPERK_SIGNALING_IN_DIFFUSE_LARGE_BCELL_LYMPHOMA	0.515856	0.935566	0.965382
REACTOME_NEGATIVE_REGULATION_OF_FGFR4_SIGNALING	0.511931	0.935227	0.965339
SCHAEFFER_PROSTATE_DEVELOPMENT_AND_CANCER_BOX3	0.545276	0.941213	0.964486
REACTOME_MRNA_DECAY_BY_5_TO_3_EXORIBONUCLEASE	0.502146	0.933873	0.964418
BROWNE_HCMV_INFECTION_48HR_UP	0.556923	0.941333	0.964322
CHUNG_BLISTER_CYTOTOXICITY_DN	0.511002	0.935227	0.963799
REACTOME_TRISTETRAPROLIN_TTP_ZFP36_BINDS_AND_DESTABILIZES_MRNA	0.504444	0.934036	0.961905
XU_RESPONSE_TO_TRETINOIN_DN	0.524416	0.937994	0.961685
REACTOME_SIGNALING_BY_NOTCH1_HD_DOMAIN_MUTANTS_IN_CANCER	0.50655	0.934036	0.961478
VANTVEER_BREAST_CANCER_BRCA1_UP	0.512644	0.935227	0.961107
REACTOME_ACTIVATION_OF_THE_PHOTOTRANSDUCTION_CASCADE	0.55315	0.941213	0.9611
WANG_METHYLATED_IN_BREAST_CANCER	0.491031	0.926636	0.96101
WP_ACE_INHIBITOR_PATHWAY	0.55315	0.941213	0.96092
GARGALOVIC_RESPONSE_TO_OXIDIZED_PHOSPHOLIPIDS_BLUE_DN	0.528947	0.938027	0.960735
WP_NEPHROTIC_SYNDROME	0.521845	0.937994	0.960242
WP_EXTRACELLULAR_VESICLES_IN_THE_CROSSTALK_OF_CARDIAC_CELLS	0.509719	0.934956	0.960216
REACTOME_MASTL_FACILITATES_MITOTIC_PROGRESSION	0.526539	0.937994	0.960181
KANNAN_TP53_TARGETS_UP	0.494975	0.930168	0.960156
WP_KETOGENESIS_AND_KETOLYSIS	0.528226	0.938027	0.960126
KIM_GASTRIC_CANCER_CHEMOSENSITIVITY	0.53352	0.938972	0.959708
WP_DISRUPTION_OF_POSTSYNAPTIC_SIGNALING_BY_CNV	0.506818	0.934036	0.959704
LIU_SOX4_TARGETS_DN	0.605469	0.961938	0.959467
SHEN_SMARCA2_TARGETS_UP	0.625592	0.966421	0.959466
WP_CELL_DIFFERENTIATION_EXPANDED_INDEX	0.508734	0.934036	0.959212
WP_IL1_AND_MEGAKARYOCYTES_IN_OBESITY	0.526539	0.937994	0.959142
REACTOME_EXTRA_NUCLEAR_ESTROGEN_SIGNALING	0.526596	0.937994	0.958945
BIOCARTA_CLASSIC_PATHWAY	0.525151	0.937994	0.958742
VANDESLUIS_COMMD1_TARGETS_GROUP_3_DN	0.545249	0.941213	0.958655
HOLLMANN_APOPTOSIS_VIA_CD40_DN	0.582734	0.956358	0.958321
HASLINGER_B_CLL_WITH_6Q21_DELETION	0.526539	0.937994	0.957692
REACTOME_SIGNALING_BY_FGFR2	0.547872	0.941213	0.95763
VALK_AML_CLUSTER_1	0.533186	0.938972	0.956977
LEIN_MIDBRAIN_MARKERS	0.546419	0.941213	0.956591
CEBALLOS_TARGETS_OF_TP53_AND_MYC_DN	0.509091	0.934076	0.956585
NADERI_BREAST_CANCER_PROGNOSIS_DN	0.508621	0.934036	0.956545
REACTOME_ACTIVATION_OF_MATRIX_METALLOPROTEINASES	0.530655	0.938972	0.956212
VANTVEER_BREAST_CANCER_METASTASIS_DN	0.550898	0.941213	0.955974
GUILLAUMOND_KLF10_TARGETS_UP	0.529126	0.938027	0.955757
HUMMERICH_BENIGN_SKIN_TUMOR_UP	0.533199	0.938972	0.955311
PID_CERAMIDE_PATHWAY	0.518987	0.937189	0.955215
WP_THYROID_HORMONES_PRODUCTION_AND_PERIPHERAL_DOWNSTREAM_SIGNALING_EFFECTS	0.546961	0.941213	0.955003
MATZUK_MATERNAL_EFFECT	0.572301	0.95173	0.954966
CAIRO_HEPATOBLASTOMA_POOR_SURVIVAL	0.520661	0.937994	0.954622
BREDEMEYER_RAG_SIGNALING_VIA_ATM_NOT_VIA_NFKB_UP	0.515385	0.935521	0.95436
ZHAN_V1_LATE_DIFFERENTIATION_GENES_UP	0.503432	0.934036	0.954213
PID_P38_MK2_PATHWAY	0.525275	0.937994	0.953893
HOFFMANN_IMMATURE_TO_MATURE_B_LYMPHOCYTE_DN	0.521635	0.937994	0.953776
REACTOME_2_LTR_CIRCLE_FORMATION	0.514286	0.935227	0.953564
SASAI_TARGETS_OF_CXCR6_AND_PTCH1_UP	0.514286	0.935227	0.95325
SIG_PIP3_SIGNALING_IN_CARDIAC_MYOCTES	0.554377	0.941213	0.953109
WP_HIF1A_AND_PPARG_REGULATION_OF_GLYCOLYSIS	0.535211	0.938972	0.953002
BORCZUK_MALIGNANT_MESOTHELIOMA_UP	0.635294	0.970737	0.952887
RODRIGUES_THYROID_CARCINOMA_POORLY_DIFFERENTIATED_UP	0.670732	0.98882	0.952779
REACTOME_RUNX2_REGULATES_GENES_INVOLVED_IN_CELL_MIGRATION	0.535211	0.938972	0.952767
YAO_HOXA10_TARGETS_VIA_PROGESTERONE_DN	0.522727	0.937994	0.952428
WESTON_VEGFA_TARGETS	0.541333	0.940249	0.952311
KYNG_DNA_DAMAGE_BY_4NQO_OR_UV	0.505025	0.934036	0.951997
KEGG_SMALL_CELL_LUNG_CANCER	0.561453	0.945937	0.951504
[truncated: 4,287 more rows]

## Sheet: A673_C2 pathway
	pathway	pval	padj	NES (shSTAG2 vs. shNC)
1	ROSTY_CERVICAL_CANCER_PROLIFERATION_CLUSTER	1.77611e-39	1.76457e-36	-3.10164
2	DUTERTRE_ESTRADIOL_RESPONSE_24HR_UP	1e-50	1.49025e-47	-3.08094
3	KOBAYASHI_EGFR_SIGNALING_24HR_DN	1.44098e-40	1.71793e-37	-2.98011
4	BLANCO_MELO_BRONCHIAL_EPITHELIAL_CELLS_INFLUENZA_A_DEL_NS1_INFECTION_DN	4.32473e-34	3.22246e-31	-2.9632
5	SOTIRIOU_BREAST_CANCER_GRADE_1_VS_3_UP	6.52866e-33	3.89173e-30	-2.95657
6	LEE_EARLY_T_LYMPHOCYTE_UP	3.02275e-25	9.48348e-23	-2.88034
7	GOBERT_OLIGODENDROCYTE_DIFFERENTIATION_UP	1e-50	1.49025e-47	-2.86684
8	FLORIO_NEOCORTEX_BASAL_RADIAL_GLIA_DN	2.71932e-29	1.24691e-26	-2.85037
9	MEBARKI_HCC_PROGENITOR_FZD8CRD_UP	1e-50	1.49025e-47	-2.84585
10	KONG_E2F3_TARGETS	4.77684e-24	1.42374e-21	-2.84306
11	GRAHAM_CML_DIVIDING_VS_NORMAL_QUIESCENT_UP	8.01582e-27	3.18549e-24	-2.81218
12	CROONQUIST_IL6_DEPRIVATION_DN	2.05159e-23	5.09563e-21	-2.80479
13	BASAKI_YBX1_TARGETS_UP	6.31334e-32	3.42126e-29	-2.78187
14	GRAHAM_NORMAL_QUIESCENT_VS_NORMAL_DIVIDING_DN	4.0461e-21	7.53712e-19	-2.76131
15	CROONQUIST_NRAS_SIGNALING_DN	5.47605e-19	7.4188e-17	-2.72887
16	FISCHER_DREAM_TARGETS	1e-50	1.49025e-47	-2.72879
17	FISCHER_G2_M_CELL_CYCLE	7.85097e-28	3.34283e-25	-2.72806
18	ODONNELL_TFRC_TARGETS_DN	1.07752e-20	1.83518e-18	-2.7223
19	ZHOU_CELL_CYCLE_GENES_IN_IR_RESPONSE_24HR	2.15623e-21	4.28443e-19	-2.7193
20	SARRIO_EPITHELIAL_MESENCHYMAL_TRANSITION_UP	3.12284e-23	7.44609e-21	-2.71239
21	MISSIAGLIA_REGULATED_BY_METHYLATION_DN	1.061e-20	1.83518e-18	-2.70709
22	WHITEFORD_PEDIATRIC_CANCER_MARKERS	5.49147e-20	8.61438e-18	-2.70188
23	BLUM_RESPONSE_TO_SALIRASIB_DN	6.12189e-33	3.89173e-30	-2.69565
24	MORI_IMMATURE_B_LYMPHOCYTE_DN	5.1146e-18	6.09763e-16	-2.66904
25	ISHIDA_E2F_TARGETS	1.14606e-16	1.21994e-14	-2.66774
26	HOFFMANN_LARGE_TO_SMALL_PRE_BII_LYMPHOCYTE_UP	1.3042e-20	2.15953e-18	-2.65306
27	ZHAN_MULTIPLE_MYELOMA_PR_UP	1.88306e-15	1.81047e-13	-2.65182
28	BURTON_ADIPOGENESIS_3	8.83521e-18	1.01282e-15	-2.64345
29	KANG_DOXORUBICIN_RESISTANCE_UP	1.29537e-15	1.26585e-13	-2.64302
30	ZHOU_CELL_CYCLE_GENES_IN_IR_RESPONSE_6HR	2.8691e-16	2.89876e-14	-2.60815
31	CHEMNITZ_RESPONSE_TO_PROSTAGLANDIN_E2_UP	3.0795e-18	3.82436e-16	-2.60281
32	HORIUCHI_WTAP_TARGETS_DN	4.86605e-26	1.70627e-23	-2.5984
33	MOLENAAR_TARGETS_OF_CCND1_AND_CDK4_DN	3.11575e-14	2.41207e-12	-2.57673
34	MORI_LARGE_PRE_BII_LYMPHOCYTE_UP	2.92041e-15	2.72009e-13	-2.57357
35	FUJII_YBX1_TARGETS_DN	1.82893e-19	2.59577e-17	-2.56144
36	BENPORATH_PROLIFERATION	1.98573e-17	2.19203e-15	-2.55342
37	WANG_RESPONSE_TO_GSK3_INHIBITOR_SB216763_DN	3.52223e-26	1.31225e-23	-2.55031
38	WHITFIELD_CELL_CYCLE_LITERATURE	4.73763e-13	3.36203e-11	-2.53808
39	SHEDDEN_LUNG_CANCER_POOR_SURVIVAL_A6	2.04816e-30	1.01742e-27	-2.53583
40	ANASTASSIOU_MULTICANCER_INVASIVENESS_SIGNATURE	6.82682e-13	4.78761e-11	-2.52706
41	WINNEPENNINCKX_MELANOMA_METASTASIS_UP	9.34688e-17	1.01303e-14	-2.51181
42	GOLDRATH_ANTIGEN_RESPONSE	1.3986e-21	2.97752e-19	-2.49751
43	PID_PLK1_PATHWAY	2.97534e-12	1.97067e-10	-2.4939
44	MARSON_BOUND_BY_E2F4_UNSTIMULATED	1.68382e-37	1.43389e-34	-2.47448
45	MARKEY_RB1_ACUTE_LOF_UP	1.64423e-18	2.13071e-16	-2.47138
46	WU_APOPTOSIS_BY_CDKN1A_VIA_TP53	3.37217e-11	1.99025e-09	-2.45443
47	ZHENG_GLIOBLASTOMA_PLASTICITY_UP	1.72831e-17	1.94386e-15	-2.45293
48	REN_BOUND_BY_E2F	3.60457e-11	2.10656e-09	-2.44659
49	LE_EGR2_TARGETS_UP	8.18207e-14	5.94797e-12	-2.44647
50	NAKAYAMA_SOFT_TISSUE_TUMORS_PCA2_UP	6.21639e-12	4.07208e-10	-2.43794
51	RUIZ_TNC_TARGETS_DN	5.30783e-14	3.955e-12	-2.43442
52	TANG_SENESCENCE_TP53_TARGETS_DN	1.28619e-10	7.23301e-09	-2.43367
53	FERREIRA_EWINGS_SARCOMA_UNSTABLE_VS_STABLE_UP	8.53464e-15	7.06597e-13	-2.42821
54	KAUFFMANN_MELANOMA_RELAPSE_UP	2.38666e-11	1.43706e-09	-2.41938
55	LINDGREN_BLADDER_CANCER_CLUSTER_3_UP	1.20757e-19	1.79958e-17	-2.41104
56	VECCHI_GASTRIC_CANCER_EARLY_UP	8.99683e-23	2.0627e-20	-2.40732
57	CHIANG_LIVER_CANCER_SUBCLASS_PROLIFERATION_UP	1.40573e-14	1.13237e-12	-2.4041
58	PUJANA_XPRSS_INT_NETWORK	1.7532e-14	1.39344e-12	-2.40341
59	FURUKAWA_DUSP6_TARGETS_PCI35_DN	3.42933e-10	1.76226e-08	-2.40209
60	REICHERT_MITOSIS_LIN9_TARGETS	9.64606e-10	4.67481e-08	-2.40107
61	REACTOME_CELL_CYCLE_CHECKPOINTS	2.83207e-18	3.59191e-16	-2.39968
62	LI_WILMS_TUMOR_VS_FETAL_KIDNEY_1_DN	3.00559e-14	2.35741e-12	-2.39131
63	FOURNIER_ACINAR_DEVELOPMENT_LATE_2	3.17775e-18	3.86583e-16	-2.38279
64	AFFAR_YY1_TARGETS_DN	3.84532e-15	3.47302e-13	-2.37624
65	FRASOR_RESPONSE_TO_SERM_OR_FULVESTRANT_DN	6.23312e-10	3.12232e-08	-2.37043
66	WP_RETINOBLASTOMA_GENE_IN_CANCER	5.53079e-11	3.1701e-09	-2.3583
67	EGUCHI_CELL_CYCLE_RB1_TARGETS	2.65404e-09	1.24572e-07	-2.35686
68	MORI_PRE_BI_LYMPHOCYTE_UP	6.70481e-10	3.33061e-08	-2.35073
69	GAVIN_FOXP3_TARGETS_CLUSTER_P6	2.02956e-10	1.08423e-08	-2.34881
70	PUJANA_BRCA_CENTERED_NETWORK	6.38896e-12	4.13963e-10	-2.34598
71	CROONQUIST_NRAS_VS_STROMAL_STIMULATION_DN	1.89973e-10	1.03893e-08	-2.34457
72	BURTON_ADIPOGENESIS_PEAK_AT_24HR	1.28835e-08	5.48562e-07	-2.34415
73	KAMMINGA_EZH2_TARGETS	4.7553e-09	2.16384e-07	-2.33961
74	ODONNELL_TARGETS_OF_MYC_AND_TFRC_DN	2.54951e-09	1.20616e-07	-2.33925
75	REACTOME_RESOLUTION_OF_SISTER_CHROMATID_COHESION	8.94449e-12	5.61243e-10	-2.33518
76	CHICAS_RB1_TARGETS_GROWING	4.24997e-15	3.73502e-13	-2.33457
77	LINDGREN_BLADDER_CANCER_CLUSTER_1_DN	6.57955e-18	7.69034e-16	-2.32106
78	REACTOME_CELL_CYCLE_MITOTIC	9.34763e-24	2.44972e-21	-2.31616
79	RHODES_UNDIFFERENTIATED_CANCER	1.628e-09	7.82623e-08	-2.3148
80	YU_MYC_TARGETS_UP	4.05467e-08	1.57973e-06	-2.30694
81	TARTE_PLASMA_CELL_VS_PLASMABLAST_DN	1.9444e-16	2.03343e-14	-2.30671
82	PID_AURORA_B_PATHWAY	2.1399e-08	8.67751e-07	-2.29944
83	PUJANA_BRCA2_PCC_NETWORK	1.51714e-20	2.44424e-18	-2.29623
84	PETROVA_ENDOTHELIUM_LYMPHATIC_VS_BLOOD_UP	9.64115e-11	5.47342e-09	-2.29049
85	GAL_LEUKEMIC_STEM_CELL_DN	2.02671e-11	1.23278e-09	-2.28643
86	RHEIN_ALL_GLUCOCORTICOID_THERAPY_DN	9.71894e-19	1.28744e-16	-2.28614
87	REACTOME_CELL_CYCLE	5.37172e-26	1.77893e-23	-2.28174
88	FARMER_BREAST_CANCER_CLUSTER_2	9.03228e-08	3.28301e-06	-2.2812
89	GREENBAUM_E2A_TARGETS_UP	1.49264e-07	5.14312e-06	-2.26996
90	SHEPARD_BMYB_TARGETS	7.23964e-09	3.1967e-07	-2.26457
91	SHEPARD_CRASH_AND_BURN_MUTANT_DN	1.39138e-11	8.55054e-10	-2.26197
92	REACTOME_MITOTIC_PROMETAPHASE	7.04965e-12	4.47053e-10	-2.26066
93	MITSIADES_RESPONSE_TO_APLIDIN_DN	4.02093e-14	3.03402e-12	-2.25707
94	TURASHVILI_BREAST_LOBULAR_CARCINOMA_VS_LOBULAR_NORMAL_DN	5.91684e-08	2.21826e-06	-2.25135
95	MANALO_HYPOXIA_DN	3.20336e-15	2.93773e-13	-2.24682
96	WHITFIELD_CELL_CYCLE_G2_M	6.67156e-12	4.27625e-10	-2.23991
97	STEIN_ESRRA_TARGETS_RESPONSIVE_TO_ESTROGEN_DN	1.22344e-07	4.34101e-06	-2.23672
98	REACTOME_G2_M_CHECKPOINTS	3.77502e-10	1.90703e-08	-2.23082
99	WONG_EMBRYONIC_STEM_CELL_CORE	5.2357e-15	4.45857e-13	-2.22218
100	REACTOME_DNA_REPLICATION	3.56825e-10	1.81798e-08	-2.22162
101	SCIAN_CELL_CYCLE_TARGETS_OF_TP53_AND_TP73_DN	5.2137e-07	1.63573e-05	-2.21885
102	BERENJENO_TRANSFORMED_BY_RHOA_UP	6.01408e-21	1.08636e-18	-2.21771
103	REACTOME_ACTIVATION_OF_THE_PRE_REPLICATIVE_COMPLEX	7.00294e-07	2.16293e-05	-2.21211
104	SHEPARD_BMYB_MORPHOLINO_DN	1.45564e-10	8.10939e-09	-2.20468
105	KEGG_ECM_RECEPTOR_INTERACTION	6.77532e-08	2.50855e-06	-2.19834
106	SONG_TARGETS_OF_IE86_CMV_PROTEIN	4.98668e-07	1.57278e-05	-2.19479
107	TURASHVILI_BREAST_LOBULAR_CARCINOMA_VS_DUCTAL_NORMAL_UP	2.52963e-07	8.42408e-06	-2.18447
108	PID_INTEGRIN1_PATHWAY	4.31297e-07	1.37485e-05	-2.18441
109	WP_DNA_REPLICATION	5.65149e-07	1.7638e-05	-2.18164
110	REACTOME_DNA_STRAND_ELONGATION	1.45416e-06	4.18757e-05	-2.18111
111	REACTOME_SYNTHESIS_OF_DNA	1.1142e-08	4.77825e-07	-2.17822
112	VERNELL_RETINOBLASTOMA_PATHWAY_UP	1.38592e-07	4.83127e-06	-2.17607
113	REACTOME_MITOTIC_METAPHASE_AND_ANAPHASE	1.00821e-12	6.908e-11	-2.17573
114	FEVR_CTNNB1_TARGETS_DN	1.52746e-19	2.22078e-17	-2.17264
115	BENPORATH_CYCLING_GENES	1.29417e-21	2.85724e-19	-2.17246
116	FOURNIER_ACINAR_DEVELOPMENT_LATE_DN	2.54759e-06	7.06333e-05	-2.17077
117	WHITFIELD_CELL_CYCLE_G2	3.03891e-10	1.57521e-08	-2.16977
118	WILLIAMS_ESR1_TARGETS_UP	2.16493e-06	6.11619e-05	-2.16941
119	PUJANA_CHEK2_PCC_NETWORK	5.93598e-24	1.68497e-21	-2.16484
120	POOLA_INVASIVE_BREAST_CANCER_UP	7.09042e-10	3.49306e-08	-2.16453
121	GOTZMANN_EPITHELIAL_TO_MESENCHYMAL_TRANSITION_UP	9.86172e-07	2.9589e-05	-2.16392
122	NAKAMURA_TUMOR_ZONE_PERIPHERAL_VS_CENTRAL_UP	2.57801e-12	1.72668e-10	-2.1638
123	CAIRO_HEPATOBLASTOMA_CLASSES_UP	2.71471e-21	5.22013e-19	-2.16012
124	GRAHAM_CML_QUIESCENT_VS_NORMAL_QUIESCENT_UP	2.17452e-07	7.2822e-06	-2.15945
125	REACTOME_SEPARATION_OF_SISTER_CHROMATIDS	1.9194e-10	1.04014e-08	-2.1586
126	REACTOME_CHROMOSOME_MAINTENANCE	6.86505e-08	2.52609e-06	-2.15469
127	WANG_LSD1_TARGETS_DN	4.43934e-06	0.000112131	-2.15087
128	REACTOME_M_PHASE	3.2508e-14	2.48436e-12	-2.14833
129	REACTOME_S_PHASE	8.4699e-10	4.13845e-08	-2.14578
130	PATIL_LIVER_CANCER	6.18931e-20	9.46012e-18	-2.14494
131	PUJANA_BREAST_CANCER_WITH_BRCA1_MUTATED_UP	1.58282e-06	4.53614e-05	-2.14447
132	REACTOME_MITOTIC_SPINDLE_CHECKPOINT	3.51099e-08	1.39527e-06	-2.14137
133	BURTON_ADIPOGENESIS_PEAK_AT_16HR	3.01329e-06	8.01885e-05	-2.13199
134	FINETTI_BREAST_CANCER_KINOME_RED	2.96723e-06	7.96742e-05	-2.13044
135	ALONSO_METASTASIS_EMT_UP	7.26707e-06	0.000177537	-2.12838
136	JAEGER_METASTASIS_UP	7.62763e-06	0.00018483	-2.12545
137	SUNG_METASTASIS_STROMA_DN	3.87473e-06	9.87062e-05	-2.12423
138	KEGG_DNA_REPLICATION	7.8717e-06	0.000189973	-2.12341
139	LY_AGING_MIDDLE_DN	1.1038e-05	0.000251136	-2.12087
140	REACTOME_DEPOSITION_OF_NEW_CENPA_CONTAINING_NUCLEOSOMES_AT_THE_CENTROMERE	8.53738e-06	0.000203278	-2.11874
141	CLASPER_LYMPHATIC_VESSELS_DURING_METASTASIS_DN	8.10712e-06	0.000194083	-2.11855
142	WP_MIRNA_TARGETS_IN_ECM_AND_MEMBRANE_RECEPTORS	8.10712e-06	0.000194083	-2.11513
143	REACTOME_CYCLIN_A_B1_B2_ASSOCIATED_EVENTS_DURING_G2_M_TRANSITION	8.68094e-06	0.000204534	-2.11479
144	KHETCHOUMIAN_TRIM24_TARGETS_UP	6.20086e-06	0.000154014	-2.11375
145	OLSSON_E2F3_TARGETS_DN	1.29263e-05	0.000289675	-2.10768
146	SERVITJA_LIVER_HNF1A_TARGETS_UP	1.87987e-07	6.33101e-06	-2.10619
147	REACTOME_MITOTIC_G1_PHASE_AND_G1_S_TRANSITION	1.38215e-08	5.84327e-07	-2.10216
148	KEGG_CELL_CYCLE	1.33455e-07	4.67955e-06	-2.09841
149	CHARAFE_BREAST_CANCER_LUMINAL_VS_MESENCHYMAL_DN	4.5767e-15	3.95387e-13	-2.09754
150	REACTOME_ACTIVATION_OF_ATR_IN_RESPONSE_TO_REPLICATION_STRESS	6.89581e-06	0.00016916	-2.09696
151	REACTOME_SYNDECAN_INTERACTIONS	1.3933e-05	0.000309906	-2.09693
152	SCHUETZ_BREAST_CANCER_DUCTAL_INVASIVE_UP	1.62918e-10	8.99219e-09	-2.09454
153	REACTOME_RHO_GTPASES_ACTIVATE_FORMINS	1.77005e-08	7.27673e-07	-2.0938
154	REACTOME_DNA_REPLICATION_PRE_INITIATION	4.79708e-07	1.52103e-05	-2.09344
155	SCHAEFFER_PROSTATE_DEVELOPMENT_12HR_DN	7.49543e-06	0.000182368	-2.09317
156	SESTO_RESPONSE_TO_UV_C7	2.56798e-06	7.08691e-05	-2.0916
157	FOROUTAN_INTEGRATED_TGFB_EMT_UP	1.17547e-07	4.19581e-06	-2.085
158	VANTVEER_BREAST_CANCER_METASTASIS_DN	1.48546e-07	5.14312e-06	-2.07359
159	WP_CELL_CYCLE	1.07502e-07	3.86037e-06	-2.07213
160	MONTERO_THYROID_CANCER_POOR_SURVIVAL_UP	2.87663e-06	7.82995e-05	-2.07
161	BOQUEST_STEM_CELL_UP	5.91943e-09	2.65306e-07	-2.0692
162	VILLANUEVA_LIVER_CANCER_KRT19_UP	1.62691e-08	6.73472e-07	-2.06741
163	SHIPP_DLBCL_VS_FOLLICULAR_LYMPHOMA_UP	2.31397e-05	0.000483986	-2.06645
164	WEINMANN_ADAPTATION_TO_HYPOXIA_DN	3.2993e-05	0.000664431	-2.06418
165	BENPORATH_ES_1	9.72281e-12	6.03726e-10	-2.05422
166	WILCOX_RESPONSE_TO_PROGESTERONE_UP	1.60173e-07	5.42495e-06	-2.05288
167	URS_ADIPOCYTE_DIFFERENTIATION_DN	6.36123e-05	0.00117397	-2.04936
168	KARAKAS_TGFB1_SIGNALING	2.8963e-05	0.000594046	-2.04467
169	CONCANNON_APOPTOSIS_BY_EPOXOMICIN_DN	1.32326e-07	4.66741e-06	-2.04127
170	DUTERTRE_ESTRADIOL_RESPONSE_6HR_UP	8.46139e-09	3.68163e-07	-2.04101
171	WHITFIELD_CELL_CYCLE_G1_S	2.58308e-07	8.50704e-06	-2.04045
172	NUYTTEN_EZH2_TARGETS_DN	9.45202e-24	2.44972e-21	-2.04013
173	SMIRNOV_RESPONSE_TO_IR_6HR_DN	4.42232e-06	0.000112131	-2.03598
174	DESERT_STEM_CELL_HEPATOCELLULAR_CARCINOMA_SUBCLASS_UP	4.07298e-09	1.86762e-07	-2.03567
175	SENGUPTA_NASOPHARYNGEAL_CARCINOMA_UP	2.03714e-10	1.08423e-08	-2.03163
176	SCIBETTA_KDM5B_TARGETS_DN	3.17493e-06	8.30076e-05	-2.02977
177	REACTOME_MET_ACTIVATES_PTK2_SIGNALING	0.000105406	0.00181074	-2.02842
178	LI_WILMS_TUMOR_ANAPLASTIC_UP	3.43514e-05	0.000687144	-2.02832
179	CROONQUIST_STROMAL_STIMULATION_UP	2.11587e-05	0.000448851	-2.02784
180	PAL_PRMT5_TARGETS_UP	6.77965e-09	3.01593e-07	-2.02739
181	MEBARKI_HCC_PROGENITOR_WNT_UP_CTNNB1_INDEPENDENT	5.39397e-05	0.00101111	-2.02707
182	FOROUTAN_TGFB_EMT_UP	4.59297e-08	1.76637e-06	-2.02701
183	CHICAS_RB1_TARGETS_CONFLUENT	1.0361e-14	8.46054e-13	-2.02485
184	WP_INFLAMMATORY_RESPONSE_PATHWAY	4.06447e-05	0.000794371	-2.02135
185	TIEN_INTESTINE_PROBIOTICS_24HR_UP	4.26072e-15	3.73502e-13	-2.01922
186	ZAMORA_NOS2_TARGETS_UP	3.55895e-05	0.000707163	-2.01888
187	REACTOME_MITOTIC_G2_G2_M_PHASES	1.55276e-08	6.47271e-07	-2.01008
188	TOYOTA_TARGETS_OF_MIR34B_AND_MIR34C	7.24387e-14	5.33095e-12	-2.00974
189	REACTOME_MET_PROMOTES_CELL_MOTILITY	8.37282e-05	0.00149881	-2.00821
190	REACTOME_EXTENSION_OF_TELOMERES	2.69976e-05	0.00055686	-2.00808
191	DAVICIONI_MOLECULAR_ARMS_VS_ERMS_DN	5.89397e-08	2.21826e-06	-2.00692
192	WP_G1_TO_S_CELL_CYCLE_CONTROL	9.30138e-06	0.000216584	-2.00675
193	LOPEZ_MESOTELIOMA_SURVIVAL_TIME_UP	8.81806e-05	0.00155516	-2.00517
194	MARKEY_RB1_CHRONIC_LOF_UP	2.31444e-06	6.50772e-05	-2.00328
195	REACTOME_HOMOLOGY_DIRECTED_REPAIR	1.02423e-06	3.03754e-05	-2.00315
196	HU_GENOTOXIC_DAMAGE_4HR	0.000123013	0.00198918	-2.00052
197	DASU_IL6_SIGNALING_SCAR_UP	0.000197243	0.00298418	-1.99353
198	REACTOME_CONDENSATION_OF_PROMETAPHASE_CHROMOSOMES	3.24735e-05	0.000656184	-1.99295
199	REACTOME_ORC1_REMOVAL_FROM_CHROMATIN	9.48961e-06	0.000220107	-1.99184
200	STEIN_ESR1_TARGETS	1.20472e-05	0.000272021	-1.99121
201	REACTOME_APC_C_MEDIATED_DEGRADATION_OF_CELL_CYCLE_PROTEINS	1.33085e-05	0.000297123	-1.9877
202	NAKAMURA_CANCER_MICROENVIRONMENT_DN	4.55107e-05	0.000869517	-1.98662
203	KUMAMOTO_RESPONSE_TO_NUTLIN_3A_DN	3.52022e-05	0.000701806	-1.9864
204	REACTOME_SWITCHING_OF_ORIGINS_TO_A_POST_REPLICATIVE_STATE	3.40734e-06	8.79271e-05	-1.98527
205	WILCOX_RESPONSE_TO_PROGESTERONE_DN	2.93867e-05	0.000599911	-1.98446
206	BIDUS_METASTASIS_UP	3.83783e-08	1.51441e-06	-1.98399
207	WP_BURN_WOUND_HEALING	1.49687e-05	0.000331704	-1.98386
208	GEORGES_CELL_CYCLE_MIR192_TARGETS	1.96445e-05	0.000419717	-1.9829
209	REACTOME_INITIATION_OF_NUCLEAR_ENVELOPE_NE_REFORMATION	0.000171432	0.00266121	-1.98278
210	PID_FOXM1_PATHWAY	0.000122479	0.00198918	-1.98221
211	FERRANDO_T_ALL_WITH_MLL_ENL_FUSION_DN	1.07133e-05	0.000245713	-1.97844
212	DELASERNA_MYOD_TARGETS_DN	8.85839e-05	0.00155749	-1.97626
213	ALCALAY_AML_BY_NPM1_LOCALIZATION_DN	3.0115e-07	9.86349e-06	-1.9726
214	CHICAS_RB1_TARGETS_SENESCENT	1.17609e-12	7.96668e-11	-1.97067
215	PID_ATR_PATHWAY	9.00666e-05	0.00157445	-1.96989
216	MALONEY_RESPONSE_TO_17AAG_DN	1.70568e-05	0.000372439	-1.96988
217	MUELLER_PLURINET	3.43843e-09	1.58887e-07	-1.96968
218	REACTOME_ASSEMBLY_OF_COLLAGEN_FIBRILS_AND_OTHER_MULTIMERIC_STRUCTURES	0.000113502	0.00190052	-1.96708
219	REACTOME_POLO_LIKE_KINASE_MEDIATED_EVENTS	0.000208287	0.00311959	-1.96487
220	CASORELLI_ACUTE_PROMYELOCYTIC_LEUKEMIA_DN	2.90423e-15	2.72009e-13	-1.96376
221	XU_HGF_SIGNALING_NOT_VIA_AKT1_48HR_DN	0.000362025	0.00490461	-1.96352
222	REACTOME_CROSSLINKING_OF_COLLAGEN_FIBRILS	0.000245299	0.00355773	-1.96267
223	ALONSO_METASTASIS_NEURAL_UP	0.000214631	0.00316769	-1.96264
224	FISCHER_G1_S_CELL_CYCLE	3.4001e-07	1.09557e-05	-1.9613
225	ZHONG_SECRETOME_OF_LUNG_CANCER_AND_MACROPHAGE	2.4255e-05	0.000503778	-1.96121
226	WP_PRIMARY_FOCAL_SEGMENTAL_GLOMERULOSCLEROSIS_FSGS	5.48241e-05	0.00102447	-1.96057
227	REACTOME_PROCESSING_OF_DNA_DOUBLE_STRAND_BREAK_ENDS	2.53475e-05	0.00052464	-1.9576
228	REACTOME_EXTRACELLULAR_MATRIX_ORGANIZATION	3.86159e-08	1.51441e-06	-1.95734
229	REACTOME_UNWINDING_OF_DNA	8.4753e-05	0.00150824	-1.95202
230	BOYAULT_LIVER_CANCER_SUBCLASS_G23_UP	0.000125786	0.00202652	-1.95122
231	REACTOME_G2_M_DNA_DAMAGE_CHECKPOINT	3.86636e-05	0.000760639	-1.95027
232	VERRECCHIA_RESPONSE_TO_TGFB1_C4	8.61529e-05	0.00152845	-1.94751
233	GROSS_HYPOXIA_VIA_ELK3_UP	1.53764e-07	5.26776e-06	-1.94702
234	RODRIGUES_THYROID_CARCINOMA_POORLY_DIFFERENTIATED_UP	8.50319e-15	7.06597e-13	-1.94662
235	CHIARADONNA_NEOPLASTIC_TRANSFORMATION_KRAS_UP	3.28883e-06	8.52378e-05	-1.9451
236	FOROUTAN_PRODRANK_TGFB_EMT_UP	6.86584e-07	2.13163e-05	-1.93884
237	SMID_BREAST_CANCER_LUMINAL_A_DN	0.00030813	0.00429151	-1.93836
238	REACTOME_INTEGRIN_CELL_SURFACE_INTERACTIONS	4.42509e-05	0.000853655	-1.93518
239	COLIN_PILOCYTIC_ASTROCYTOMA_VS_GLIOBLASTOMA_UP	0.000383035	0.00515411	-1.93043
240	LIANG_SILENCED_BY_METHYLATION_DN	0.000120686	0.00197841	-1.93042
241	MASRI_RESISTANCE_TO_TAMOXIFEN_AND_AROMATASE_INHIBITORS_UP	0.000158465	0.00247929	-1.92031
242	MEISSNER_BRAIN_HCP_WITH_H3K4ME3_AND_H3K27ME3	2.68189e-16	2.75633e-14	-1.91882
243	LY_AGING_OLD_DN	0.000305293	0.00427195	-1.9174
244	JI_CARCINOGENESIS_BY_KRAS_AND_STK11_DN	0.000183199	0.00281325	-1.91651
245	REACTOME_G1_S_SPECIFIC_TRANSCRIPTION	0.000472322	0.00613401	-1.91439
246	REACTOME_NON_INTEGRIN_MEMBRANE_ECM_INTERACTIONS	0.000120641	0.00197841	-1.91279
247	WU_APOPTOSIS_BY_CDKN1A_NOT_VIA_TP53	0.000298512	0.00419134	-1.91261
248	SASAI_RESISTANCE_TO_NEOPLASTIC_TRANSFROMATION	0.00026712	0.00382764	-1.91235
249	WEST_ADRENOCORTICAL_TUMOR_UP	5.43873e-08	2.06498e-06	-1.90403
250	REACTOME_A_TETRASACCHARIDE_LINKER_SEQUENCE_IS_REQUIRED_FOR_GAG_SYNTHESIS	0.000717397	0.00870958	-1.90363
251	WP_GASTRIC_CANCER_NETWORK_1	0.000921792	0.0108165	-1.90189
252	DITTMER_PTHLH_TARGETS_UP	1.00838e-05	0.000232982	-1.89828
253	SERVITJA_ISLET_HNF1A_TARGETS_UP	1.72068e-05	0.000374343	-1.89752
254	REACTOME_SCF_SKP2_MEDIATED_DEGRADATION_OF_P27_P21	0.000133955	0.00214653	-1.89625
255	REACTOME_DNA_DOUBLE_STRAND_BREAK_REPAIR	6.01977e-06	0.000150773	-1.89586
256	BROWNE_HCMV_INFECTION_2HR_DN	0.000298829	0.00419134	-1.89574
257	PUJANA_BREAST_CANCER_LIT_INT_NETWORK	2.30602e-05	0.000483986	-1.8937
258	MORI_MATURE_B_LYMPHOCYTE_DN	0.000105741	0.00181128	-1.89355
259	BUYTAERT_PHOTODYNAMIC_THERAPY_STRESS_DN	9.21976e-13	6.39058e-11	-1.89194
260	IGLESIAS_E2F_TARGETS_UP	2.07668e-05	0.000442111	-1.89149
261	REACTOME_AMINE_LIGAND_BINDING_RECEPTORS	0.000277526	0.00394828	-1.89141
262	WP_MONOAMINE_GPCRS	0.000277526	0.00394828	-1.89141
263	REACTOME_THE_ROLE_OF_GTSE1_IN_G2_M_PROGRESSION_AFTER_G2_CHECKPOINT	0.000122153	0.00198918	-1.88884
264	ONDER_CDH1_TARGETS_2_UP	1.10403e-06	3.25797e-05	-1.88856
265	KINSEY_TARGETS_OF_EWSR1_FLII_FUSION_DN	5.95809e-08	2.21976e-06	-1.88626
266	SANA_RESPONSE_TO_IFNG_DN	8.88349e-05	0.00155749	-1.88589
267	ANDERSEN_CHOLANGIOCARCINOMA_CLASS2	1.26765e-05	0.00028515	-1.88569
268	WP_GPCRS_CLASS_A_RHODOPSINLIKE	0.000252386	0.00365163	-1.88458
269	PID_INTEGRIN3_PATHWAY	0.00094754	0.0109889	-1.87934
270	REACTOME_PROCESSIVE_SYNTHESIS_ON_THE_LAGGING_STRAND	0.00146244	0.0155117	-1.87713
271	BHATTACHARYA_EMBRYONIC_STEM_CELL	0.000170826	0.00265874	-1.87702
272	WP_INTEGRATED_CANCER_PATHWAY	0.000633103	0.007846	-1.87574
273	REN_ALVEOLAR_RHABDOMYOSARCOMA_DN	2.96167e-09	1.37926e-07	-1.87526
274	BIOCARTA_G2_PATHWAY	0.000901916	0.0107098	-1.87409
275	WESTON_VEGFA_TARGETS_6HR	0.00104997	0.0119069	-1.873
276	REACTOME_HDR_THROUGH_HOMOLOGOUS_RECOMBINATION_HRR	0.000118306	0.00197137	-1.87281
277	REACTOME_CDT1_ASSOCIATION_WITH_THE_CDC6_ORC_ORIGIN_COMPLEX	0.000170463	0.00265874	-1.87225
278	CROMER_TUMORIGENESIS_UP	0.000255027	0.00367562	-1.8717
279	REACTOME_CHONDROITIN_SULFATE_BIOSYNTHESIS	0.00138566	0.0147499	-1.87129
280	JEON_SMAD6_TARGETS_DN	0.000918527	0.0107995	-1.87124
281	BLANCO_MELO_SARS_COV_1_INFECTION_MCR5_CELLS_UP	0.000470566	0.00612943	-1.8712
282	REACTOME_TRANSCRIPTIONAL_REGULATION_BY_RUNX2	2.97218e-05	0.00060468	-1.86997
283	NADERI_BREAST_CANCER_PROGNOSIS_UP	0.000331305	0.00455048	-1.86793
284	DORSEY_GAB2_TARGETS	0.000938799	0.0109087	-1.86751
285	CHIARADONNA_NEOPLASTIC_TRANSFORMATION_KRAS_CDC25_UP	0.000225797	0.00330762	-1.86692
286	HSIAO_HOUSEKEEPING_GENES	1.3953e-08	5.8573e-07	-1.86563
287	YAO_TEMPORAL_RESPONSE_TO_PROGESTERONE_CLUSTER_14	1.17647e-05	0.000266652	-1.86397
288	SMITH_TERT_TARGETS_DN	7.05879e-05	0.00129869	-1.86372
289	REACTOME_LAGGING_STRAND_SYNTHESIS	0.00111255	0.0124894	-1.86302
290	REACTOME_NOTCH3_INTRACELLULAR_DOMAIN_REGULATES_TRANSCRIPTION	0.000955714	0.0110622	-1.86275
291	DODD_NASOPHARYNGEAL_CARCINOMA_DN	1.74099e-21	3.57863e-19	-1.86197
292	REACTOME_CLASS_A_1_RHODOPSIN_LIKE_RECEPTORS	5.71596e-05	0.00106478	-1.86139
293	SILIGAN_TARGETS_OF_EWS_FLI1_FUSION_UP	0.00194237	0.0195575	-1.86063
294	KEGG_GAP_JUNCTION	0.00010981	0.00185433	-1.85988
295	KAUFFMANN_DNA_REPLICATION_GENES	1.84732e-05	0.000398981	-1.85844
296	BIOCARTA_MTA3_PATHWAY	0.00171682	0.017554	-1.85818
297	HOLLEMAN_VINCRISTINE_RESISTANCE_B_ALL_DN	0.00117605	0.0131036	-1.85681
298	WP_MIR5093P_ALTERATION_OF_YAP1ECM_AXIS	0.00107505	0.0121142	-1.85672
299	TURASHVILI_BREAST_DUCTAL_CARCINOMA_VS_DUCTAL_NORMAL_UP	0.0011076	0.0124574	-1.85317
300	HONRADO_BREAST_CANCER_BRCA1_VS_BRCA2	0.00214863	0.020894	-1.85165
301	BOYAULT_LIVER_CANCER_SUBCLASS_G3_UP	3.74717e-06	9.58663e-05	-1.85121
302	REACTOME_HOST_INTERACTIONS_OF_HIV_FACTORS	3.32093e-05	0.000666533	-1.8512
303	REACTOME_APC_C_CDH1_MEDIATED_DEGRADATION_OF_CDC20_AND_OTHER_APC_C_CDH1_TARGETED_PROTEINS_IN_LATE_MITOSIS_EARLY_G1	0.00014285	0.00226819	-1.85082
304	WP_REGULATION_OF_SISTER_CHROMATID_SEPARATION_AT_THE_METAPHASEANAPHASE_TRANSITION	0.00214863	0.020894	-1.8506
305	PID_FANCONI_PATHWAY	0.000409368	0.00544697	-1.85034
306	REACTOME_TELOMERE_C_STRAND_LAGGING_STRAND_SYNTHESIS	0.00123289	0.013486	-1.84924
307	PEART_HDAC_PROLIFERATION_CLUSTER_UP	0.000463949	0.00609163	-1.84718
308	GARGALOVIC_RESPONSE_TO_OXIDIZED_PHOSPHOLIPIDS_TURQUOISE_DN	0.000390014	0.00522444	-1.84472
309	CHEN_METABOLIC_SYNDROM_NETWORK	7.88249e-16	7.83125e-14	-1.84463
310	REACTOME_COLLAGEN_DEGRADATION	0.000636577	0.00787269	-1.8415
311	WU_HBX_TARGETS_1_UP	0.000584253	0.00741007	-1.84093
312	RHODES_CANCER_META_SIGNATURE	0.000460798	0.00607392	-1.83822
313	BORCZUK_MALIGNANT_MESOTHELIOMA_UP	2.56921e-07	8.50704e-06	-1.83663
314	FRIDMAN_SENESCENCE_DN	0.000888575	0.0106148	-1.83626
315	KEGG_PPAR_SIGNALING_PATHWAY	0.000546263	0.00697275	-1.83551
316	REACTOME_CHONDROITIN_SULFATE_DERMATAN_SULFATE_METABOLISM	0.000908766	0.0107483	-1.83471
317	SIMBULAN_PARP1_TARGETS_DN	0.00259554	0.0242889	-1.83452
318	OISHI_CHOLANGIOMA_STEM_CELL_LIKE_DN	2.62994e-06	7.22445e-05	-1.83413
319	REACTOME_G1_S_DNA_DAMAGE_CHECKPOINTS	0.000496988	0.00639859	-1.83361
320	SA_G2_AND_M_PHASES	0.000630485	0.00782983	-1.8336
321	DANG_MYC_TARGETS_UP	4.32775e-05	0.000840317	-1.83258
322	OZANNE_AP1_TARGETS_UP	0.000800639	0.00964164	-1.8312
323	WIEDERSCHAIN_TARGETS_OF_BMI1_AND_PCGF2	0.000643287	0.00792279	-1.82893
324	YANG_BCL3_TARGETS_UP	9.92753e-07	2.9589e-05	-1.82862
325	WP_METABOLIC_REPROGRAMMING_IN_COLON_CANCER	0.00061006	0.00763984	-1.82716
326	SENESE_HDAC1_AND_HDAC2_TARGETS_DN	4.7026e-06	0.000118279	-1.82677
327	REACTOME_DEFECTIVE_B4GALT7_CAUSES_EDS_PROGEROID_TYPE	0.00283618	0.0258905	-1.8262
328	WATANABE_RECTAL_CANCER_RADIOTHERAPY_RESPONSIVE_DN	0.000291518	0.00412765	-1.82598
329	KAUFFMANN_DNA_REPAIR_GENES	2.41647e-06	6.76271e-05	-1.82259
330	WILLIAMS_ESR2_TARGETS_DN	0.00166769	0.0170809	-1.82071
331	PETRETTO_CARDIAC_HYPERTROPHY	0.00238039	0.022667	-1.82025
332	LEE_LIVER_CANCER_SURVIVAL_DN	1.93291e-05	0.000414464	-1.81968
333	REACTOME_SIGNAL_TRANSDUCTION_BY_L1	0.00210158	0.0208099	-1.81921
334	REACTOME_SIGNALING_BY_NOTCH3	0.00130407	0.0141338	-1.81906
335	HOLLERN_MICROACINAR_BREAST_TUMOR_UP	0.00199993	0.0199691	-1.81826
336	REACTOME_DISEASES_ASSOCIATED_WITH_GLYCOSAMINOGLYCAN_METABOLISM	0.00163231	0.0168659	-1.81612
337	WP_DNA_MISMATCH_REPAIR	0.00187993	0.0190259	-1.81486
338	REACTOME_RHO_GTPASE_EFFECTORS	2.53927e-06	7.06333e-05	-1.81481
339	WP_ATM_SIGNALING_PATHWAY	0.000807593	0.00970576	-1.8143
340	CHUANG_OXIDATIVE_STRESS_RESPONSE_DN	0.00211426	0.0208167	-1.81311
341	CHIANG_LIVER_CANCER_SUBCLASS_UNANNOTATED_DN	8.59353e-06	0.000203278	-1.81211
342	WP_PPAR_SIGNALING_PATHWAY	0.00123045	0.013486	-1.80896
343	REACTOME_SIGNALING_BY_NOTCH4	0.000213131	0.00316769	-1.80855
344	REACTOME_HEMOSTASIS	2.26979e-09	1.08242e-07	-1.80822
345	REACTOME_COLLAGEN_FORMATION	0.000314454	0.00435921	-1.80615
346	CUI_TCF21_TARGETS_2_UP	2.89842e-08	1.1674e-06	-1.80473
347	REACTOME_ECM_PROTEOGLYCANS	0.00155377	0.0162547	-1.80468
348	REACTOME_NEGATIVE_REGULATION_OF_NOTCH4_SIGNALING	0.000916808	0.0107995	-1.80449
349	BACOLOD_RESISTANCE_TO_ALKYLATING_AGENTS_UP	0.00354165	0.0309103	-1.80426
350	BIOCARTA_PTC1_PATHWAY	0.00232052	0.0222032	-1.804
351	REACTOME_BINDING_AND_UPTAKE_OF_LIGANDS_BY_SCAVENGER_RECEPTORS	0.00243783	0.02303	-1.80387
352	KORKOLA_TERATOMA	0.00188687	0.0190638	-1.80379
353	YIH_RESPONSE_TO_ARSENITE_C3	0.00214863	0.020894	-1.80321
354	PRAMOONJAGO_SOX4_TARGETS_DN	0.00101084	0.0115631	-1.80193
355	WP_DNA_IRDAMAGE_AND_CELLULAR_RESPONSE_VIA_ATR	0.00010981	0.00185433	-1.80098
356	CHEN_HOXA5_TARGETS_9HR_DN	0.000970641	0.0111699	-1.80052
357	WANG_CISPLATIN_RESPONSE_AND_XPC_UP	7.74762e-05	0.00141408	-1.80023
358	JOHNSTONE_PARVB_TARGETS_3_DN	1.40926e-13	1.01212e-11	-1.7995
359	SEMBA_FHIT_TARGETS_DN	0.00252678	0.0236826	-1.79885
360	TURASHVILI_BREAST_DUCTAL_CARCINOMA_VS_LOBULAR_NORMAL_UP	0.000298623	0.00419134	-1.7988
361	WP_NICOTINE_EFFECT_ON_DOPAMINERGIC_NEURONS	0.00404855	0.0341349	-1.79792
362	WP_DNA_IRDOUBLE_STRAND_BREAKS_AND_CELLULAR_RESPONSE_VIA_ATM	0.000780968	0.00942379	-1.79703
363	MAHADEVAN_GIST_MORPHOLOGICAL_SWITCH	0.00418936	0.0349074	-1.79656
364	EPPERT_PROGENITOR	9.45874e-05	0.00164864	-1.79644
365	REACTOME_AURKA_ACTIVATION_BY_TPX2	0.000387339	0.00520028	-1.79639
366	BIOCARTA_MCM_PATHWAY	0.00394639	0.0335106	-1.79627
367	KEGG_FOCAL_ADHESION	2.22029e-05	0.000467673	-1.79514
368	REACTOME_HSF1_ACTIVATION	0.00281055	0.0256959	-1.79471
369	LEE_NEURAL_CREST_STEM_CELL_UP	0.000101137	0.00174748	-1.79446
370	REACTOME_TELOMERE_MAINTENANCE	0.000482015	0.00624629	-1.79406
371	REACTOME_GAP_FILLING_DNA_REPAIR_SYNTHESIS_AND_LIGATION_IN_GG_NER	0.00412622	0.0345941	-1.79275
372	REACTOME_CROSS_PRESENTATION_OF_SOLUBLE_EXOGENOUS_ANTIGENS_ENDOSOMES	0.00130183	0.0141338	-1.79258
373	GENTLES_LEUKEMIC_STEM_CELL_DN	0.00211973	0.0208167	-1.79233
374	PID_SYNDECAN_1_PATHWAY	0.00241143	0.0229259	-1.79227
375	REACTOME_HOMOLOGOUS_DNA_PAIRING_AND_STRAND_EXCHANGE	0.00133339	0.0143766	-1.7913
376	WP_MIRNA_REGULATION_OF_PROSTATE_CANCER_SIGNALING_PATHWAYS	0.00213521	0.020894	-1.79101
377	RIGGI_EWING_SARCOMA_PROGENITOR_DN	0.00010031	0.00174329	-1.79013
378	GLASS_IGF2BP1_CLIP_TARGETS_KNOCKDOWN_DN	0.00014307	0.00226819	-1.78978
379	KATSANOU_ELAVL1_TARGETS_DN	0.000106764	0.00182356	-1.78872
380	BIOCARTA_CDC25_PATHWAY	0.0021865	0.0211586	-1.78866
381	BLANCO_MELO_COVID19_SARS_COV_2_INFECTION_A594_CELLS_DN	0.00136495	0.0145606	-1.78827
382	RAMASWAMY_METASTASIS_UP	0.000456932	0.00603941	-1.78783
383	LE_NEURONAL_DIFFERENTIATION_DN	0.00295586	0.026576	-1.78668
384	REACTOME_DEGRADATION_OF_THE_EXTRACELLULAR_MATRIX	0.000119226	0.00197137	-1.78452
385	KEGG_CITRATE_CYCLE_TCA_CYCLE	0.0030597	0.0273037	-1.78435
386	OHASHI_AURKB_TARGETS	0.000499044	0.00641121	-1.78423
387	WP_ELECTRON_TRANSPORT_CHAIN_OXPHOS_SYSTEM_IN_MITOCHONDRIA	0.00014236	0.00226819	-1.78306
388	REACTOME_INTERACTION_BETWEEN_L1_AND_ANKYRINS	0.0044779	0.0366156	-1.78286
389	NAKAMURA_ADIPOGENESIS_LATE_UP	0.000367245	0.00496405	-1.78281
390	REACTOME_METABOLISM_OF_POLYAMINES	0.000976157	0.0112117	-1.78274
391	LOPEZ_MESOTHELIOMA_SURVIVAL_WORST_VS_BEST_UP	0.00511671	0.0400272	-1.78266
392	REACTOME_L1CAM_INTERACTIONS	0.000213998	0.00316769	-1.78243
393	REACTOME_CYCLIN_A_CDK2_ASSOCIATED_EVENTS_AT_S_PHASE_ENTRY	0.00035053	0.00480347	-1.78197
394	KEGG_NEUROACTIVE_LIGAND_RECEPTOR_INTERACTION	0.000230902	0.00337355	-1.78097
395	GRADE_COLON_AND_RECTAL_CANCER_UP	1.38189e-06	3.99876e-05	-1.78068
396	REACTOME_PLATELET_ADHESION_TO_EXPOSED_COLLAGEN	0.00220505	0.0212691	-1.77973
397	PID_BARD1_PATHWAY	0.00266429	0.0247196	-1.7782
398	LANDIS_BREAST_CANCER_PROGRESSION_DN	0.000926308	0.0108269	-1.77724
399	ZHONG_SECRETOME_OF_LUNG_CANCER_AND_FIBROBLAST	0.000133695	0.00214653	-1.77649
400	REACTOME_RESOLUTION_OF_D_LOOP_STRUCTURES_THROUGH_SYNTHESIS_DEPENDENT_STRAND_ANNEALING_SDSA	0.00421012	0.0349074	-1.77641
401	CHEOK_RESPONSE_TO_MERCAPTOPURINE_DN	0.00539517	0.0416588	-1.77611
402	WESTON_VEGFA_TARGETS	0.00112278	0.0125806	-1.77194
403	HOELZEL_NF1_TARGETS_UP	0.000156123	0.00245554	-1.7719
404	HUMMERICH_MALIGNANT_SKIN_TUMOR_UP	0.00251272	0.0235879	-1.77023
405	PUJANA_BRCA1_PCC_NETWORK	5.41454e-19	7.4188e-17	-1.76853
406	PID_E2F_PATHWAY	0.000679948	0.00832274	-1.76793
407	ALONSO_METASTASIS_UP	1.51323e-05	0.000334088	-1.76759
408	REACTOME_RESOLUTION_OF_AP_SITES_VIA_THE_MULTIPLE_NUCLEOTIDE_PATCH_REPLACEMENT_PATHWAY	0.00371023	0.0319605	-1.76716
409	FARMER_BREAST_CANCER_CLUSTER_4	0.00371745	0.0319765	-1.76658
410	SEITZ_NEOPLASTIC_TRANSFORMATION_BY_8P_DELETION_DN	0.00499841	0.0394643	-1.76649
411	REACTOME_DNA_REPAIR	2.08335e-06	5.91375e-05	-1.76577
412	LI_AMPLIFIED_IN_LUNG_CANCER	5.21427e-05	0.000980513	-1.76549
413	MIYAGAWA_TARGETS_OF_EWSR1_ETS_FUSIONS_DN	5.0537e-05	0.000953326	-1.7646
414	MEINHOLD_OVARIAN_CANCER_LOW_GRADE_DN	0.00562261	0.0429147	-1.76438
415	WONG_MITOCHONDRIA_GENE_MODULE	1.69027e-05	0.000371797	-1.76335
416	HOFMANN_MYELODYSPLASTIC_SYNDROM_RISK_UP	0.00406486	0.0341842	-1.76312
417	SCHAEFFER_SOX9_TARGETS_IN_PROSTATE_DEVELOPMENT_DN	0.00135437	0.0145198	-1.76226
418	PLASARI_TGFB1_SIGNALING_VIA_NFIC_1HR_DN	0.000153892	0.00242685	-1.76186
419	REACTOME_KINESINS	0.00119278	0.0132159	-1.76178
420	CROSBY_E2F4_TARGETS	0.00120196	0.0132929	-1.76001
421	CHICAS_RB1_TARGETS_LOW_SERUM	0.000492391	0.00635312	-1.76
422	REACTOME_REGULATION_OF_PLK1_ACTIVITY_AT_G2_M_TRANSITION	0.000321682	0.00443877	-1.75997
423	BROWNE_HCMV_INFECTION_24HR_DN	0.000176316	0.00272284	-1.75836
424	PID_CXCR4_PATHWAY	0.000531781	0.00680246	-1.75751
425	SENESE_HDAC3_TARGETS_DN	1.81844e-08	7.42447e-07	-1.7544
426	VERRECCHIA_RESPONSE_TO_TGFB1_C2	0.00420235	0.0349074	-1.75431
427	LINDGREN_BLADDER_CANCER_CLUSTER_2B	2.70397e-06	7.39376e-05	-1.75295
428	REACTOME_AUF1_HNRNP_D0_BINDS_AND_DESTABILIZES_MRNA	0.00174818	0.017844	-1.75158
429	FERRANDO_HOX11_NEIGHBORS	0.00434279	0.0358551	-1.75134
430	WP_OMEGA9_FATTY_ACID_SYNTHESIS	0.00762556	0.0537941	-1.75113
431	CAIRO_PML_TARGETS_BOUND_BY_MYC_DN	0.00375173	0.0321908	-1.75101
432	MATTIOLI_MGUS_VS_PCL	0.000404335	0.00539204	-1.7508
433	BURTON_ADIPOGENESIS_7	0.00245794	0.02311	-1.75042
434	REACTOME_NUCLEAR_ENVELOPE_NE_REASSEMBLY	0.00162219	0.0168171	-1.74967
435	GERHOLD_ADIPOGENESIS_DN	0.000904009	0.0107133	-1.74942
436	NABA_CORE_MATRISOME	4.10937e-05	0.000800522	-1.74858
437	RIZ_ERYTHROID_DIFFERENTIATION	0.000764165	0.00923973	-1.74727
438	WP_CHOLESTEROL_METABOLISM_WITH_BLOCH_AND_KANDUTSCHRUSSELL_PATHWAYS	0.00300226	0.0268716	-1.74723
439	MORI_EMU_MYC_LYMPHOMA_BY_ONSET_TIME_UP	0.000119322	0.00197137	-1.74697
440	WP_DNA_REPAIR_PATHWAYS_FULL_NETWORK	0.000157854	0.00247624	-1.74617
441	MOOTHA_VOXPHOS	0.00106697	0.0120459	-1.74586
442	MMS_MOUSE_LYMPH_HIGH_4HRS_UP	0.00328574	0.0289738	-1.7451
443	REACTOME_TP53_REGULATES_TRANSCRIPTION_OF_CELL_CYCLE_GENES	0.00151233	0.0158986	-1.74466
444	REACTOME_MISMATCH_REPAIR	0.00840188	0.0578319	-1.7442
445	WESTON_VEGFA_TARGETS_12HR	0.00669999	0.0489444	-1.74379
446	DAVICIONI_TARGETS_OF_PAX_FOXO1_FUSIONS_UP	8.59203e-06	0.000203278	-1.74321
447	GU_PDEF_TARGETS_UP	0.00104889	0.0119069	-1.74266
448	REACTOME_DISEASES_OF_DNA_REPAIR	0.00391078	0.0333031	-1.7426
449	OUYANG_PROSTATE_CANCER_MARKERS	0.00696999	0.0505143	-1.74105
450	LEE_LIVER_CANCER_MYC_TGFA_DN	0.00610356	0.0457652	-1.7407
451	YIH_RESPONSE_TO_ARSENITE_C5	0.00436316	0.0359238	-1.73929
452	DACOSTA_LOW_DOSE_UV_RESPONSE_VIA_ERCC3_XPCS_DN	0.00436316	0.0359238	-1.73913
453	RADMACHER_AML_PROGNOSIS	0.00101257	0.0115631	-1.73913
454	WP_FOCAL_ADHESION_PI3KAKTMTORSIGNALING_PATHWAY	1.70185e-05	0.000372439	-1.739
455	REACTOME_RECRUITMENT_OF_NUMA_TO_MITOTIC_CENTROSOMES	0.000490696	0.00634498	-1.73882
456	WP_SERINE_METABOLISM	0.00443187	0.0363889	-1.73869
457	PID_RXR_VDR_PATHWAY	0.00550797	0.0422998	-1.73775
458	CAFFAREL_RESPONSE_TO_THC_24HR_3_DN	0.00390032	0.0332615	-1.73688
459	REACTOME_ALPHA_LINOLENIC_OMEGA3_AND_LINOLEIC_OMEGA6_ACID_METABOLISM	0.0084201	0.0578319	-1.73631
460	BUCKANOVICH_T_LYMPHOCYTE_HOMING_ON_TUMOR_DN	0.00551367	0.0422998	-1.73574
461	GENTILE_UV_RESPONSE_CLUSTER_D7	0.00388643	0.0331905	-1.73376
462	WP_GENES_CONTROLLING_NEPHROGENESIS	0.00721443	0.0517512	-1.73376
463	JOHANSSON_GLIOMAGENESIS_BY_PDGFB_UP	0.0047939	0.0384609	-1.73267
464	DELACROIX_RAR_TARGETS_DN	0.00965172	0.0639266	-1.73203
465	SASAKI_ADULT_T_CELL_LEUKEMIA	7.33413e-05	0.00134519	-1.7307
466	REACTOME_GPCR_LIGAND_BINDING	0.000174958	0.0027089	-1.72864
467	SA_MMP_CYTOKINE_CONNECTION	0.00498155	0.0394234	-1.72859
468	DAVICIONI_TARGETS_OF_PAX_FOXO1_FUSIONS_DN	0.00348006	0.0305517	-1.72844
469	REACTOME_REGULATION_OF_INSULIN_LIKE_GROWTH_FACTOR_IGF_TRANSPORT_AND_UPTAKE_BY_INSULIN_LIKE_GROWTH_FACTOR_BINDING_PROTEINS_IGFBPS	0.000964641	0.0111223	-1.72823
470	SPIELMAN_LYMPHOBLAST_EUROPEAN_VS_ASIAN_UP	3.38197e-08	1.35302e-06	-1.72823
471	REACTOME_DISEASES_OF_PROGRAMMED_CELL_DEATH	0.00194898	0.0195587	-1.72763
472	MYLLYKANGAS_AMPLIFICATION_HOT_SPOT_29	0.000470566	0.00612943	-1.72618
473	DELYS_THYROID_CANCER_UP	3.54017e-06	9.09611e-05	-1.7261
474	REACTOME_SUMOYLATION_OF_INTRACELLULAR_RECEPTORS	0.00568463	0.0433325	-1.72545
475	HU_ANGIOGENESIS_DN	0.00727734	0.0520146	-1.72527
476	REACTOME_GAB1_SIGNALOSOME	0.00453279	0.036963	-1.72522
477	WP_SREBF_AND_MIR33_IN_CHOLESTEROL_AND_LIPID_HOMEOSTASIS	0.0102072	0.066136	-1.72517
478	REACTOME_TRANSLATION	6.40722e-06	0.000158479	-1.72487
479	BIOCARTA_RB_PATHWAY	0.0101182	0.0658459	-1.72482
480	KEGG_HOMOLOGOUS_RECOMBINATION	0.00609221	0.0457376	-1.72385
481	KEGG_BLADDER_CANCER	0.00354111	0.0309103	-1.72383
482	VERRECCHIA_EARLY_RESPONSE_TO_TGFB1	0.00516988	0.0403901	-1.72381
483	WP_ATM_SIGNALING_IN_DEVELOPMENT_AND_DISEASE	0.00260307	0.0243212	-1.72363
484	PEDERSEN_METASTASIS_BY_ERBB2_ISOFORM_4	0.000467143	0.00612008	-1.7232
485	REACTOME_PCNA_DEPENDENT_LONG_PATCH_BASE_EXCISION_REPAIR	0.00591059	0.0446553	-1.72264
486	REACTOME_SIGNALING_BY_GPCR	3.08359e-06	8.13331e-05	-1.72231
487	REACTOME_CHK1_CHK2_CDS1_MEDIATED_INACTIVATION_OF_CYCLIN_B_CDK1_COMPLEX	0.00460306	0.0373318	-1.72181
488	REACTOME_G_ALPHA_Q_SIGNALLING_EVENTS	0.000187228	0.0028545	-1.72148
489	REACTOME_GASTRIN_CREB_SIGNALLING_PATHWAY_VIA_PKC_AND_MAPK	0.00703944	0.0508343	-1.72095
490	BIOCARTA_SRCRPTP_PATHWAY	0.00581686	0.0440588	-1.71972
491	WP_OSTEOBLAST_SIGNALING	0.00294892	0.0265536	-1.71948
492	VERHAAK_GLIOBLASTOMA_MESENCHYMAL	0.000183586	0.00281325	-1.71943
493	KALMA_E2F1_TARGETS	0.0058857	0.0445237	-1.7181
494	WEINMANN_ADAPTATION_TO_HYPOXIA_UP	0.00618378	0.0461346	-1.71719
495	REACTOME_RECOGNITION_OF_DNA_DAMAGE_BY_PCNA_CONTAINING_REPLICATION_COMPLEX	0.00550061	0.0422998	-1.71704
496	PID_LYMPH_ANGIOGENESIS_PATHWAY	0.00636541	0.0473195	-1.71698
497	WP_TGFBETA_SIGNALING_IN_THYROID_CELLS_FOR_EPITHELIALMESENCHYMAL_TRANSITION	0.0107627	0.0688373	-1.71692
498	WP_PEPTIDE_GPCRS	0.00745761	0.0527341	-1.71691
499	LU_TUMOR_ENDOTHELIAL_MARKERS_UP	0.00495443	0.0392731	-1.71421
500	SIMBULAN_UV_RESPONSE_NORMAL_DN	0.00639132	0.0473696	-1.7142
501	HILLION_HMGA1_TARGETS	0.00105067	0.0119069	-1.7116
502	BIOCARTA_CK1_PATHWAY	0.0121029	0.0747618	-1.71118
503	WP_GLYCOLYSIS_AND_GLUCONEOGENESIS	0.0079704	0.0556657	-1.71106
504	REACTOME_EARLY_PHASE_OF_HIV_LIFE_CYCLE	0.00523553	0.0407428	-1.71059
505	XU_HGF_TARGETS_REPRESSED_BY_AKT1_DN	0.0029136	0.0263551	-1.71055
506	MARIADASON_RESPONSE_TO_BUTYRATE_SULINDAC_4	0.0118164	0.0737565	-1.71042
507	BROWNE_HCMV_INFECTION_16HR_DN	0.00161666	0.0168018	-1.71038
508	KEGG_PROTEASOME	0.00316399	0.027983	-1.7103
509	MODY_HIPPOCAMPUS_NEONATAL	0.00873699	0.059318	-1.71007
510	WP_CORI_CYCLE	0.0118164	0.0737565	-1.70991
511	REACTOME_POLYMERASE_SWITCHING_ON_THE_C_STRAND_OF_THE_TELOMERE	0.00873699	0.059318	-1.70962
512	REACTOME_DERMATAN_SULFATE_BIOSYNTHESIS	0.00656188	0.048231	-1.70904
513	ABRAMSON_INTERACT_WITH_AIRE	0.0022311	0.0214856	-1.70858
514	REACTOME_DEGRADATION_OF_GLI1_BY_THE_PROTEASOME	0.00194558	0.0195575	-1.70341
515	JI_RESPONSE_TO_FSH_DN	0.0029451	0.0265536	-1.70329
516	GOUYER_TATI_TARGETS_DN	0.0139218	0.0827982	-1.70328
517	REACTOME_FACTORS_INVOLVED_IN_MEGAKARYOCYTE_DEVELOPMENT_AND_PLATELET_PRODUCTION	0.000470941	0.00612943	-1.70296
518	REACTOME_DNA_DAMAGE_BYPASS	0.00214664	0.020894	-1.70292
519	ZERBINI_RESPONSE_TO_SULINDAC_DN	0.00431967	0.0357137	-1.70121
520	BIOCARTA_G1_PATHWAY	0.0100462	0.0655339	-1.70103
521	YAO_TEMPORAL_RESPONSE_TO_PROGESTERONE_CLUSTER_16	0.00185217	0.0187768	-1.69934
522	REACTOME_EUKARYOTIC_TRANSLATION_INITIATION	0.000525429	0.00673566	-1.69821
523	PEDERSEN_METASTASIS_BY_ERBB2_ISOFORM_5	0.00923712	0.0616601	-1.69809
524	WP_S1P_RECEPTOR_SIGNAL_TRANSDUCTION	0.00786784	0.0551767	-1.69802
525	GUENTHER_GROWTH_SPHERICAL_VS_ADHERENT_DN	0.0104507	0.0674938	-1.69801
526	KANG_CISPLATIN_RESISTANCE_UP	0.00713126	0.0512162	-1.69755
527	DOUGLAS_BMI1_TARGETS_UP	4.17077e-08	1.61441e-06	-1.69741
528	REACTOME_GOLGI_CISTERNAE_PERICENTRIOLAR_STACK_REORGANIZATION	0.0150452	0.0874452	-1.69736
529	ZHU_SKIL_TARGETS_DN	0.00923712	0.0616601	-1.69712
530	KEGG_ARGININE_AND_PROLINE_METABOLISM	0.00468518	0.0376393	-1.69602
531	GAUSSMANN_MLL_AF4_FUSION_TARGETS_E_UP	0.00204213	0.0203564	-1.6954
532	KEGG_FATTY_ACID_METABOLISM	0.00880207	0.059624	-1.69535
533	WP_NUCLEOTIDE_METABOLISM	0.0118637	0.0738198	-1.69479
534	REACTOME_RESOLUTION_OF_D_LOOP_STRUCTURES	0.00651791	0.047967	-1.69408
535	REACTOME_RHO_GTPASES_ACTIVATE_IQGAPS	0.00893505	0.0603876	-1.69348
536	REACTOME_SIGNALING_BY_PDGF	0.00696667	0.0505143	-1.69309
537	REACTOME_COLLAGEN_BIOSYNTHESIS_AND_MODIFYING_ENZYMES	0.00709219	0.050997	-1.69273
538	WP_HEPATITIS_C_AND_HEPATOCELLULAR_CARCINOMA	0.0055872	0.0426991	-1.69159
539	MASSARWEH_TAMOXIFEN_RESISTANCE_DN	7.75717e-05	0.00141408	-1.69146
540	CAFFAREL_RESPONSE_TO_THC_DN	0.00707287	0.0509195	-1.69104
541	HIRSCH_CELLULAR_TRANSFORMATION_SIGNATURE_DN	0.000688601	0.00839417	-1.68984
542	KIM_WT1_TARGETS_8HR_UP	0.000182219	0.00280673	-1.68894
543	REACTOME_PHOSPHORYLATION_OF_EMI1	0.00505634	0.0397113	-1.68887
544	HUANG_DASATINIB_SENSITIVITY_UP	0.00149666	0.0158184	-1.68874
545	LE_SKI_TARGETS_UP	0.0149324	0.0870961	-1.68865
546	REACTOME_POLYMERASE_SWITCHING	0.0178573	0.0983528	-1.68834
547	REACTOME_ANCHORING_OF_THE_BASAL_BODY_TO_THE_PLASMA_MEMBRANE	0.00151492	0.0158986	-1.68798
548	NABA_MATRISOME	8.3471e-07	2.55164e-05	-1.68736
549	KEGG_GLYCOLYSIS_GLUCONEOGENESIS	0.00503858	0.039624	-1.68719
550	REACTOME_STABILIZATION_OF_P53	0.00724214	0.0518875	-1.6867
551	KAYO_CALORIE_RESTRICTION_MUSCLE_UP	0.00420999	0.0349074	-1.68558
552	VANTVEER_BREAST_CANCER_ESR1_DN	8.04618e-05	0.00145767	-1.68501
553	PID_S1P_S1P3_PATHWAY	0.0112598	0.0710262	-1.68491
554	WP_AEROBIC_GLYCOLYSIS	0.00809394	0.0562331	-1.68487
555	SCHAEFFER_PROSTATE_DEVELOPMENT_AND_CANCER_BOX5_DN	0.00904561	0.0607368	-1.68439
556	KAPOSI_LIVER_CANCER_MET_UP	0.0132195	0.0798394	-1.68413
557	YAMAZAKI_TCEB3_TARGETS_DN	0.000213933	0.00316769	-1.68351
558	BIOCARTA_ATRBRCA_PATHWAY	0.00698269	0.0505143	-1.68297
559	WANG_TUMOR_INVASIVENESS_UP	1.28307e-06	3.73092e-05	-1.68293
560	REACTOME_RESPIRATORY_ELECTRON_TRANSPORT_ATP_SYNTHESIS_BY_CHEMIOSMOTIC_COUPLING_AND_HEAT_PRODUCTION_BY_UNCOUPLING_PROTEINS	0.000319517	0.00441911	-1.68182
561	VECCHI_GASTRIC_CANCER_ADVANCED_VS_EARLY_UP	0.000690783	0.00840358	-1.68159
562	NEMETH_INFLAMMATORY_RESPONSE_LPS_DN	0.0109384	0.069292	-1.68064
563	REACTOME_PROCESSIVE_SYNTHESIS_ON_THE_C_STRAND_OF_THE_TELOMERE	0.0125188	0.076828	-1.68055
564	PID_SYNDECAN_4_PATHWAY	0.0109384	0.069292	-1.68003
565	REACTOME_GLUCONEOGENESIS	0.011934	0.074033	-1.67953
566	WP_BASE_EXCISION_REPAIR	0.0104654	0.0675156	-1.67931
567	REACTOME_SRP_DEPENDENT_COTRANSLATIONAL_PROTEIN_TARGETING_TO_MEMBRANE	0.000891561	0.0106292	-1.67915
568	WHITFIELD_CELL_CYCLE_S	0.000461582	0.00607392	-1.67891
569	RAHMAN_TP53_TARGETS_PHOSPHORYLATED	0.00944037	0.0625963	-1.67869
570	WP_AMYOTROPHIC_LATERAL_SCLEROSIS_ALS	0.00820402	0.0567477	-1.67849
571	WP_ERK_PATHWAY_IN_HUNTINGTONS_DISEASE	0.0163545	0.0924069	-1.67785
572	REACTOME_CASPASE_ACTIVATION_VIA_DEPENDENCE_RECEPTORS_IN_THE_ABSENCE_OF_LIGAND	0.00895737	0.0604014	-1.67585
573	ZHONG_SECRETOME_OF_LUNG_CANCER_AND_ENDOTHELIUM	0.00271736	0.0251134	-1.6758
574	KEGG_SPLICEOSOME	0.000615685	0.00769412	-1.67513
575	REACTOME_DEFECTIVE_CHST3_CAUSES_SEDCJD	0.0021064	0.0208126	-1.6737
576	DURAND_STROMA_S_UP	4.50782e-05	0.000864022	-1.67367
577	WP_NEPHROTIC_SYNDROME	0.00927119	0.0618183	-1.67319
578	JOHANSSON_BRAIN_CANCER_EARLY_VS_LATE_UP	0.00217489	0.0210806	-1.67305
579	REACTOME_REGULATION_OF_HMOX1_EXPRESSION_AND_ACTIVITY	0.00244531	0.0230641	-1.67263
580	REACTOME_SUMOYLATION_OF_DNA_REPLICATION_PROTEINS	0.00439992	0.0361764	-1.67251
581	GOTZMANN_EPITHELIAL_TO_MESENCHYMAL_TRANSITION_DN	0.000297069	0.00419134	-1.67106
582	OSADA_ASCL1_TARGETS_UP	0.0097542	0.064124	-1.67012
583	VILLANUEVA_LIVER_CANCER_KRT19_DN	0.00608753	0.0457376	-1.67003
584	BLANCO_MELO_RESPIRATORY_SYNCYTIAL_VIRUS_INFECTION_A594_CELLS_DN	0.00400294	0.033909	-1.66955
585	REACTOME_POST_CHAPERONIN_TUBULIN_FOLDING_PATHWAY	0.0098457	0.0644947	-1.66946
586	SU_TESTIS	0.00287815	0.0261716	-1.66895
587	PICCALUGA_ANGIOIMMUNOBLASTIC_LYMPHOMA_UP	0.000237998	0.00346025	-1.6687
588	THUM_MIR21_TARGETS_HEART_DISEASE_UP	0.0105843	0.0679883	-1.66784
589	PEDERSEN_TARGETS_OF_611CTF_ISOFORM_OF_ERBB2	0.00299194	0.0268599	-1.66758
590	RIEGE_DELTANP63_DIRECT_TARGETS_UP	0.000563387	0.00717597	-1.66741
591	VETTER_TARGETS_OF_PRKCA_AND_ETS1_DN	0.0186299	0.100682	-1.66654
592	REACTOME_TERMINATION_OF_TRANSLESION_DNA_SYNTHESIS	0.00726709	0.0520038	-1.66583
593	SA_REG_CASCADE_OF_CYCLIN_EXPR	0.0111377	0.0703306	-1.66548
594	WP_NUCLEOTIDE_GPCRS	0.0081436	0.0565122	-1.66489
595	WP_PI3KAKT_SIGNALING_PATHWAY	4.72691e-05	0.000900226	-1.66476
596	REACTOME_INFLUENZA_INFECTION	0.000313105	0.00435062	-1.66461
597	LINDGREN_BLADDER_CANCER_HIGH_RECURRENCE	0.00351643	0.0308257	-1.66439
598	RODRIGUES_THYROID_CARCINOMA_ANAPLASTIC_UP	1.00807e-08	4.35441e-07	-1.66383
599	RODWELL_AGING_KIDNEY_NO_BLOOD_UP	0.000395529	0.00528644	-1.6637
600	WP_FOCAL_ADHESION	0.000255277	0.00367562	-1.66359
601	REACTOME_G2_M_DNA_REPLICATION_CHECKPOINT	0.00289414	0.0262587	-1.6631
602	BOQUEST_STEM_CELL_CULTURED_VS_FRESH_UP	1.90913e-05	0.000410841	-1.66305
603	HENDRICKS_SMARCA4_TARGETS_UP	0.0065981	0.0484231	-1.66296
604	WEI_MYCN_TARGETS_WITH_E_BOX	8.08561e-09	3.54399e-07	-1.66241
605	KIM_WT1_TARGETS_DN	1.76374e-06	5.03045e-05	-1.66235
606	WP_MATRIX_METALLOPROTEINASES	0.0153969	0.0884207	-1.66196
607	FLOTHO_PEDIATRIC_ALL_THERAPY_RESPONSE_UP	0.00507029	0.0397684	-1.66151
608	PETROVA_PROX1_TARGETS_UP	0.0133689	0.0804971	-1.66109
609	REACTOME_APC_CDC20_MEDIATED_DEGRADATION_OF_NEK2A	0.0138278	0.0825446	-1.65892
610	REACTOME_CONDENSATION_OF_PROPHASE_CHROMOSOMES	0.0203364	0.1062	-1.65888
611	BIOCARTA_PROTEASOME_PATHWAY	0.0150969	0.0874561	-1.65809
612	KAAB_HEART_ATRIUM_VS_VENTRICLE_UP	0.000122498	0.00198918	-1.65791
613	LIEN_BREAST_CARCINOMA_METAPLASTIC	0.0150969	0.0874561	-1.65739
614	GARCIA_TARGETS_OF_FLI1_AND_DAX1_DN	0.000574946	0.00730758	-1.65729
615	WP_CANONICAL_AND_NONCANONICAL_TGFB_SIGNALING	0.0185614	0.100493	-1.65727
616	REACTOME_FATTY_ACYL_COA_BIOSYNTHESIS	0.0129605	0.0785283	-1.65606
617	POMEROY_MEDULLOBLASTOMA_PROGNOSIS_DN	0.00698244	0.0505143	-1.65606
618	REACTOME_LAMININ_INTERACTIONS	0.0147949	0.0865452	-1.65565
619	YAO_TEMPORAL_RESPONSE_TO_PROGESTERONE_CLUSTER_17	0.000208843	0.00312008	-1.65363
620	KIM_MYC_AMPLIFICATION_TARGETS_UP	0.000200365	0.00302374	-1.65294
621	REACTOME_RUNX2_REGULATES_BONE_DEVELOPMENT	0.0149879	0.0872486	-1.65283
622	REACTOME_RUNX2_REGULATES_OSTEOBLAST_DIFFERENTIATION	0.0173044	0.0963132	-1.65252
623	REACTOME_REGULATION_OF_EXPRESSION_OF_SLITS_AND_ROBOS	0.000237424	0.00346025	-1.65227
624	ZHAN_MULTIPLE_MYELOMA_SUBGROUPS	0.0109182	0.069292	-1.65211
625	KIM_GLIS2_TARGETS_UP	0.00572937	0.0436178	-1.65175
626	AMIT_EGF_RESPONSE_480_HELA	0.000288405	0.00409329	-1.65163
627	PLASARI_TGFB1_TARGETS_1HR_UP	0.0118295	0.0737613	-1.65106
628	REACTOME_EGFR_TRANSACTIVATION_BY_GASTRIN	0.0153132	0.0880249	-1.65085
629	KYNG_DNA_DAMAGE_BY_4NQO_OR_GAMMA_RADIATION	0.0119352	0.074033	-1.6507
630	REACTOME_PLATELET_ACTIVATION_SIGNALING_AND_AGGREGATION	0.000187276	0.0028545	-1.64984
631	PID_ATM_PATHWAY	0.0107385	0.0688306	-1.64981
632	BASSO_HAIRY_CELL_LEUKEMIA_UP	0.00359536	0.0312419	-1.64772
633	CHAUHAN_RESPONSE_TO_METHOXYESTRADIOL_DN	0.00159409	0.0166125	-1.64768
634	KRASNOSELSKAYA_ILF3_TARGETS_DN	0.00682117	0.0496471	-1.64762
635	LANDIS_ERBB2_BREAST_TUMORS_324_DN	0.00133994	0.0144177	-1.64759
636	DANG_REGULATED_BY_MYC_DN	0.000202109	0.00304235	-1.64751
637	MOREAUX_B_LYMPHOCYTE_MATURATION_BY_TACI_DN	0.00315024	0.0279028	-1.6468
638	YAO_TEMPORAL_RESPONSE_TO_PROGESTERONE_CLUSTER_0	0.0055647	0.042607	-1.6467
639	REACTOME_RECYCLING_PATHWAY_OF_L1	0.00404669	0.0341349	-1.64653
640	NAKAMURA_ADIPOGENESIS_EARLY_UP	0.00509629	0.0399199	-1.64597
641	BOYAULT_LIVER_CANCER_SUBCLASS_G123_UP	0.00535868	0.0414846	-1.6458
642	REACTOME_BASE_EXCISION_REPAIR	0.0054221	0.0418126	-1.6446
643	SCHAVOLT_TARGETS_OF_TP53_AND_TP63	0.0127827	0.0778319	-1.64451
644	WP_INTERACTIONS_BETWEEN_IMMUNE_CELLS_AND_MICRORNAS_IN_TUMOR_MICROENVIRONMENT	0.0138696	0.0826768	-1.64413
645	REACTOME_NOTCH2_INTRACELLULAR_DOMAIN_REGULATES_TRANSCRIPTION	0.0169393	0.0948125	-1.64371
646	BROWNE_HCMV_INFECTION_10HR_DN	0.0079936	0.0556657	-1.64357
647	CHIANG_LIVER_CANCER_SUBCLASS_CTNNB1_DN	0.00124514	0.0135939	-1.64308
648	PID_NETRIN_PATHWAY	0.0120169	0.0743534	-1.64307
649	WANG_ADIPOGENIC_GENES_REPRESSED_BY_SIRT1	0.0122928	0.0755997	-1.64247
650	ALFANO_MYC_TARGETS	0.000140916	0.00225201	-1.64118
651	PEPPER_CHRONIC_LYMPHOCYTIC_LEUKEMIA_DN	0.0127827	0.0778319	-1.64083
652	REACTOME_E2F_MEDIATED_REGULATION_OF_DNA_REPLICATION	0.0144916	0.0854206	-1.64075
653	LEE_AGING_MUSCLE_DN	0.0131235	0.0794206	-1.64043
654	REACTOME_DNA_REPLICATION_INITIATION	0.0140172	0.0832234	-1.64039
655	TONKS_TARGETS_OF_RUNX1_RUNX1T1_FUSION_MONOCYTE_UP	0.000225835	0.00330762	-1.63956
656	REACTOME_CELL_SURFACE_INTERACTIONS_AT_THE_VASCULAR_WALL	0.00177549	0.0180918	-1.63899
657	HEIDENBLAD_AMPLICON_8Q24_DN	0.0114879	0.0720627	-1.6381
658	PYEON_CANCER_HEAD_AND_NECK_VS_CERVICAL_UP	0.000225835	0.00330762	-1.63804
659	BROWNE_HCMV_INFECTION_20HR_DN	0.00276083	0.025358	-1.63755
660	REACTOME_HIV_INFECTION	0.000271074	0.00387499	-1.63748
661	GRUETZMANN_PANCREATIC_CANCER_UP	5.89735e-05	0.00109514	-1.63748
662	PID_PRL_SIGNALING_EVENTS_PATHWAY	0.0105078	0.0677159	-1.63695
663	REACTOME_LINOLEIC_ACID_LA_METABOLISM	0.0151274	0.087548	-1.6365
664	WP_PPARALPHA_PATHWAY	0.015269	0.0878559	-1.63538
665	MACLACHLAN_BRCA1_TARGETS_UP	0.0132436	0.0799041	-1.63445
666	SA_G1_AND_S_PHASES	0.0271625	0.130262	-1.63438
667	INAMURA_LUNG_CANCER_SCC_UP	0.0196635	0.104098	-1.63395
668	KRIEG_HYPOXIA_NOT_VIA_KDM3A	7.69007e-08	2.8123e-06	-1.63331
669	WP_PHYSICOCHEMICAL_FEATURES_AND_TOXICITYASSOCIATED_PATHWAYS	0.00400469	0.033909	-1.6332
670	WP_RELATIONSHIP_BETWEEN_INFLAMMATION_COX2_AND_EGFR	0.0136511	0.081948	-1.63319
671	KOINUMA_COLON_CANCER_MSI_UP	0.0277314	0.132245	-1.63255
672	SHETH_LIVER_CANCER_VS_TXNIP_LOSS_PAM1	0.000357451	0.00486477	-1.63241
673	NABA_COLLAGENS	0.0125662	0.076828	-1.63224
674	REACTOME_COLLAGEN_CHAIN_TRIMERIZATION	0.0125662	0.076828	-1.63224
675	CEBALLOS_TARGETS_OF_TP53_AND_MYC_UP	0.0203019	0.106158	-1.63203
676	REACTOME_DEGRADATION_OF_AXIN	0.0069347	0.0504119	-1.63194
677	REACTOME_TRANSLESION_SYNTHESIS_BY_Y_FAMILY_DNA_POLYMERASES_BYPASSES_LESIONS_ON_DNA_TEMPLATE	0.00854297	0.0583329	-1.63107
678	LY_AGING_PREMATURE_DN	0.0139049	0.0827982	-1.63076
679	REACTOME_BILE_ACID_AND_BILE_SALT_METABOLISM	0.0176883	0.0978107	-1.63063
680	CREIGHTON_ENDOCRINE_THERAPY_RESISTANCE_1	2.93284e-06	7.94237e-05	-1.63045
681	BIOCARTA_ERBB3_PATHWAY	0.00464662	0.0375318	-1.62985
682	REACTOME_RESOLUTION_OF_ABASIC_SITES_AP_SITES	0.00857889	0.0585111	-1.62974
683	REACTOME_FORMATION_OF_ATP_BY_CHEMIOSMOTIC_COUPLING	0.0205744	0.107019	-1.62973
684	ZHANG_RESPONSE_TO_CANTHARIDIN_DN	0.00392323	0.0333615	-1.62899
685	LE_EGR2_TARGETS_DN	0.00209539	0.0207831	-1.62882
686	STEGER_ADIPOGENESIS_DN	0.0205744	0.107019	-1.62832
687	SESTO_RESPONSE_TO_UV_C6	0.0103055	0.0667006	-1.62821
688	KUNINGER_IGF1_VS_PDGFB_TARGETS_DN	0.0152121	0.0876386	-1.62788
689	REACTOME_PENTOSE_PHOSPHATE_PATHWAY	0.0160396	0.0907997	-1.62766
690	REACTOME_TRANSPORT_OF_CONNEXONS_TO_THE_PLASMA_MEMBRANE	0.0294407	0.138034	-1.62762
691	WP_NRP1TRIGGERED_SIGNALING_PATHWAYS_IN_PANCREATIC_CANCER	0.00591929	0.0446644	-1.62747
692	REACTOME_HDR_THROUGH_SINGLE_STRAND_ANNEALING_SSA	0.00870789	0.0592554	-1.62736
693	KEGG_PENTOSE_PHOSPHATE_PATHWAY	0.020809	0.107676	-1.62683
694	KEGG_RIBOSOME	0.00501252	0.0395233	-1.62637
695	SENESE_HDAC2_TARGETS_DN	0.00288015	0.0261716	-1.6261
696	LEE_LIVER_CANCER_ACOX1_DN	0.0131397	0.0794378	-1.62518
697	OHM_METHYLATED_IN_ADULT_CANCERS	0.0294407	0.138034	-1.62488
698	ABDELMOHSEN_ELAVL4_TARGETS	0.0158294	0.090037	-1.62474
699	PID_P53_DOWNSTREAM_PATHWAY	0.00104936	0.0119069	-1.62439
700	REACTOME_RECRUITMENT_OF_MITOTIC_CENTROSOME_PROTEINS_AND_COMPLEXES	0.00212738	0.0208574	-1.62392
701	CORRE_MULTIPLE_MYELOMA_DN	0.00933765	0.0621323	-1.62302
702	SMID_BREAST_CANCER_BASAL_UP	2.94458e-06	7.94237e-05	-1.62219
703	BIOCARTA_RANMS_PATHWAY	0.0191197	0.102565	-1.62205
704	REACTOME_SIGNALING_BY_EGFR_IN_CANCER	0.015698	0.0896317	-1.62192
705	BIOCARTA_RECK_PATHWAY	0.0193785	0.102955	-1.62166
706	WP_SMC1SMC3_ROLE_IN_DNA_DAMAGE_CORNELIA_DE_LANGE_SYNDROME	0.0187705	0.101259	-1.6209
707	REACTOME_TP53_REGULATES_TRANSCRIPTION_OF_GENES_INVOLVED_IN_G1_CELL_CYCLE_ARREST	0.0319346	0.145872	-1.62074
708	LU_TUMOR_VASCULATURE_DN	0.0218636	0.111392	-1.6207
709	KIM_ALL_DISORDERS_CALB1_CORR_DN	0.0172301	0.0960794	-1.61938
710	MANALO_HYPOXIA_UP	0.000361402	0.00490461	-1.61908
711	WP_NANOPARTICLEMEDIATED_ACTIVATION_OF_RECEPTOR_SIGNALING	0.0151555	0.0875939	-1.61829
712	BYSTROEM_CORRELATED_WITH_IL5_DN	0.00795261	0.0556657	-1.61788
713	REACTOME_REGULATION_OF_RAS_BY_GAPS	0.00748137	0.0528394	-1.61661
714	MARSHALL_VIRAL_INFECTION_RESPONSE_DN	0.015971	0.090497	-1.61639
715	WIELAND_UP_BY_HBV_INFECTION	0.00502987	0.0396077	-1.61625
716	BIOCARTA_EDG1_PATHWAY	0.015971	0.090497	-1.61526
717	PETROVA_ENDOTHELIUM_LYMPHATIC_VS_BLOOD_DN	0.0019175	0.0193404	-1.61509
718	TURASHVILI_BREAST_LOBULAR_CARCINOMA_VS_LOBULAR_NORMAL_UP	0.00449206	0.0366811	-1.61459
719	MOROSETTI_FACIOSCAPULOHUMERAL_MUSCULAR_DISTROPHY_UP	0.0166074	0.093393	-1.61453
720	REACTOME_REGULATION_OF_RUNX2_EXPRESSION_AND_ACTIVITY	0.00467713	0.0376253	-1.6138
721	REACTOME_GPVI_MEDIATED_ACTIVATION_CASCADE	0.0154336	0.0884612	-1.61345
722	BROWNE_HCMV_INFECTION_18HR_DN	0.00139446	0.0148171	-1.61317
723	REACTOME_CONSTITUTIVE_SIGNALING_BY_LIGAND_RESPONSIVE_EGFR_CANCER_VARIANTS	0.0224411	0.113699	-1.61297
724	REACTOME_CHOLESTEROL_BIOSYNTHESIS	0.0206588	0.107178	-1.61211
725	WOOD_EBV_EBNA1_TARGETS_UP	0.00135674	0.0145198	-1.61147
726	SMIRNOV_CIRCULATING_ENDOTHELIOCYTES_IN_CANCER_UP	0.00180193	0.0183299	-1.6114
727	HEDENFALK_BREAST_CANCER_BRACX_UP	0.0158591	0.0901199	-1.60994
728	COLINA_TARGETS_OF_4EBP1_AND_4EBP2	0.000112554	0.00189529	-1.60992
729	ZHANG_BREAST_CANCER_PROGENITORS_UP	6.74208e-06	0.000166072	-1.6084
730	NATSUME_RESPONSE_TO_INTERFERON_BETA_DN	0.0109352	0.069292	-1.60751
731	LUI_THYROID_CANCER_CLUSTER_5	0.0240637	0.119736	-1.60723
732	NABA_ECM_GLYCOPROTEINS	0.00150696	0.0158986	-1.60714
733	MIKKELSEN_NPC_HCP_WITH_H3K4ME3_AND_H3K27ME3	0.00128827	0.0140134	-1.60674
734	REACTOME_CALCINEURIN_ACTIVATES_NFAT	0.0234439	0.117239	-1.6063
735	HUANG_GATA2_TARGETS_DN	0.0073931	0.0525272	-1.60604
736	REACTOME_G_ALPHA_I_SIGNALLING_EVENTS	0.00182705	0.0185538	-1.60561
737	REACTOME_ELASTIC_FIBRE_FORMATION	0.0164891	0.0928152	-1.60498
738	NABA_ECM_REGULATORS	0.0015543	0.0162547	-1.60412
739	WP_TCA_CYCLE_AND_DEFICIENCY_OF_PYRUVATE_DEHYDROGENASE_COMPLEX_PDHC	0.0311353	0.142877	-1.60315
740	RICKMAN_HEAD_AND_NECK_CANCER_D	0.0179908	0.0988417	-1.60254
741	REACTOME_HSF1_DEPENDENT_TRANSACTIVATION	0.0173801	0.0965544	-1.60136
742	WP_MIRNA_REGULATION_OF_DNA_DAMAGE_RESPONSE	0.00487305	0.0388474	-1.60114
743	HAEGERSTRAND_RESPONSE_TO_IMATINIB	0.0254387	0.124807	-1.60088
744	IZADPANAH_STEM_CELL_ADIPOSE_VS_BONE_UP	0.00163255	0.0168659	-1.60076
745	RAMJAUN_APOPTOSIS_BY_TGFB1_VIA_MAPK1_UP	0.0182614	0.0993298	-1.60026
746	MCCLUNG_CREB1_TARGETS_UP	0.00782537	0.0550083	-1.59981
747	WP_COHESIN_COMPLEX_CORNELIA_DE_LANGE_SYNDROME	0.0170253	0.0952042	-1.59947
748	SIMBULAN_UV_RESPONSE_IMMORTALIZED_DN	0.0219108	0.111442	-1.59919
749	REACTOME_ACTIVATION_OF_THE_MRNA_UPON_BINDING_OF_THE_CAP_BINDING_COMPLEX_AND_EIFS_AND_SUBSEQUENT_BINDING_TO_43S	0.00599098	0.0451482	-1.59858
750	PIONTEK_PKD1_TARGETS_DN	0.0255393	0.125167	-1.59797
751	WP_PROGERIAASSOCIATED_LIPODYSTROPHY	0.0268421	0.129211	-1.5979
752	BHAT_ESR1_TARGETS_NOT_VIA_AKT1_UP	0.000617543	0.00770121	-1.59781
753	REACTOME_ANTIMICROBIAL_PEPTIDES	0.024799	0.122624	-1.59703
754	HOFMANN_MYELODYSPLASTIC_SYNDROM_LOW_RISK_DN	0.020066	0.105479	-1.59681
755	PID_AVB3_INTEGRIN_PATHWAY	0.00671466	0.0489915	-1.59671
756	YAO_TEMPORAL_RESPONSE_TO_PROGESTERONE_CLUSTER_13	0.000640275	0.00790203	-1.59607
757	PID_ARF6_TRAFFICKING_PATHWAY	0.0122515	0.0755233	-1.59591
758	KIM_LIVER_CANCER_POOR_SURVIVAL_UP	0.020066	0.105479	-1.59584
759	REACTOME_LOSS_OF_FUNCTION_OF_MECP2_IN_RETT_SYNDROME	0.0200139	0.105391	-1.59579
760	REACTOME_DEFECTIVE_CHST14_CAUSES_EDS_MUSCULOCONTRACTURAL_TYPE	0.00878571	0.0595809	-1.59495
761	MARTORIATI_MDM4_TARGETS_NEUROEPITHELIUM_UP	0.00215598	0.0209313	-1.59485
762	REACTOME_SIGNAL_AMPLIFICATION	0.0241971	0.120299	-1.59478
763	ZHU_CMV_ALL_DN	0.00166196	0.0170517	-1.59453
764	PASINI_SUZ12_TARGETS_DN	0.000123135	0.00198918	-1.59376
765	JOSEPH_RESPONSE_TO_SODIUM_BUTYRATE_UP	0.022469	0.113699	-1.59336
766	KEGG_CALCIUM_SIGNALING_PATHWAY	0.00237506	0.0226523	-1.59292
767	MALTA_CURATED_STEMNESS_MARKERS	0.0345012	0.155451	-1.59253
768	BIOCARTA_NPP1_PATHWAY	0.00933913	0.0621323	-1.5913
769	REACTOME_MHC_CLASS_II_ANTIGEN_PRESENTATION	0.0046135	0.0373552	-1.59006
770	TONKS_TARGETS_OF_RUNX1_RUNX1T1_FUSION_HSC_DN	0.00195529	0.0195891	-1.59002
771	FERRANDO_TAL1_NEIGHBORS	0.0284665	0.134674	-1.5899
772	PHESSE_TARGETS_OF_APC_AND_MBD2_DN	0.0267849	0.129211	-1.58984
773	FARMER_BREAST_CANCER_CLUSTER_3	0.042017	0.180923	-1.58972
774	HOFFMANN_PRE_BI_TO_LARGE_PRE_BII_LYMPHOCYTE_DN	0.00735413	0.0524378	-1.58901
775	REACTOME_DEPOLYMERISATION_OF_THE_NUCLEAR_LAMINA	0.0361842	0.160547	-1.58896
776	KEGG_BASE_EXCISION_REPAIR	0.0180977	0.0991999	-1.58774
777	SUZUKI_AMPLIFIED_IN_ORAL_CANCER	0.0280513	0.133344	-1.58655
778	LIAN_LIPA_TARGETS_3M	0.0263298	0.127603	-1.58594
779	DE_YY1_TARGETS_DN	0.00625722	0.0466241	-1.58567
780	PID_DELTA_NP63_PATHWAY	0.0150638	0.0874452	-1.58414
781	REACTOME_CONSTITUTIVE_SIGNALING_BY_EGFRVIII	0.0389891	0.170642	-1.58331
782	KEGG_HEMATOPOIETIC_CELL_LINEAGE	0.020717	0.107386	-1.58309
783	BERENJENO_TRANSFORMED_BY_RHOA_DN	2.89997e-05	0.000594046	-1.5828
784	WP_FOLATE_METABOLISM	0.0146497	0.0860363	-1.58259
785	MCBRYAN_PUBERTAL_TGFB1_TARGETS_UP	0.00105844	0.0119722	-1.58212
786	KEGG_PYRUVATE_METABOLISM	0.017336	0.096399	-1.58192
787	DACOSTA_UV_RESPONSE_VIA_ERCC3_UP	0.000107845	0.00183675	-1.58164
788	TOMIDA_METASTASIS_UP	0.0258086	0.125896	-1.58128
789	REACTOME_TRANSLESION_SYNTHESIS_BY_POLH	0.028156	0.13361	-1.58113
790	LEIN_LOCALIZED_TO_PROXIMAL_DENDRITES	0.0238202	0.118783	-1.58014
791	MILI_PSEUDOPODIA_HAPTOTAXIS_DN	9.3409e-07	2.82645e-05	-1.57967
792	NGO_MALIGNANT_GLIOMA_1P_LOH	0.0483255	0.19511	-1.5796
793	HAHTOLA_MYCOSIS_FUNGOIDES_SKIN_DN	0.021977	0.111589	-1.57914
794	KEGG_P53_SIGNALING_PATHWAY	0.0074564	0.0527341	-1.57871
795	WP_MONOAMINE_TRANSPORT	0.0206307	0.107125	-1.5781
796	REACTOME_RESPIRATORY_ELECTRON_TRANSPORT	0.00226715	0.0217976	-1.57799
797	REACTOME_NOTCH4_INTRACELLULAR_DOMAIN_REGULATES_TRANSCRIPTION	0.0206307	0.107125	-1.57796
798	JOHNSTONE_PARVB_TARGETS_3_UP	4.44707e-05	0.000855128	-1.57739
799	REACTOME_COOPERATION_OF_PREFOLDIN_AND_TRIC_CCT_IN_ACTIN_AND_TUBULIN_FOLDING	0.0291802	0.137287	-1.57713
800	REACTOME_CASPASE_ACTIVATION_VIA_EXTRINSIC_APOPTOTIC_SIGNALLING_PATHWAY	0.0204885	0.106759	-1.57712
801	BIOCARTA_AGR_PATHWAY	0.02741	0.131132	-1.57704
802	GEORGES_TARGETS_OF_MIR192_AND_MIR215	9.26229e-08	3.34621e-06	-1.57675
803	CROMER_METASTASIS_DN	0.011002	0.0696206	-1.5758
804	PYEON_HPV_POSITIVE_TUMORS_UP	0.00904786	0.0607368	-1.5756
805	ELVIDGE_HIF1A_TARGETS_DN	0.00736809	0.0524745	-1.57553
806	MOHANKUMAR_HOXA1_TARGETS_UP	8.06963e-05	0.00145767	-1.57534
807	REACTOME_PROCESSING_OF_CAPPED_INTRON_CONTAINING_PRE_MRNA	0.000603081	0.00756835	-1.57479
808	XU_HGF_TARGETS_INDUCED_BY_AKT1_48HR_DN	0.028156	0.13361	-1.57251
809	BROWNE_HCMV_INFECTION_48HR_DN	8.47613e-05	0.00150824	-1.5724
810	HASINA_NOL7_TARGETS_DN	0.0259754	0.126432	-1.57237
811	ZHAN_V1_LATE_DIFFERENTIATION_GENES_DN	0.0465902	0.192463	-1.5723
812	RAY_TUMORIGENESIS_BY_ERBB2_CDC25A_UP	0.00354061	0.0309103	-1.57206
813	CERIBELLI_PROMOTERS_INACTIVE_AND_BOUND_BY_NFY	0.0287027	0.135361	-1.57194
814	YAO_TEMPORAL_RESPONSE_TO_PROGESTERONE_CLUSTER_15	0.0232197	0.116216	-1.57148
815	PID_FRA_PATHWAY	0.0249805	0.123269	-1.57116
816	REACTOME_NOTCH_HLH_TRANSCRIPTION_PATHWAY	0.0232197	0.116216	-1.57066
817	LUI_THYROID_CANCER_PAX8_PPARG_DN	0.0176692	0.0978107	-1.57032
818	LUCAS_HNF4A_TARGETS_DN	0.0345466	0.155538	-1.56975
819	WP_PURINERGIC_SIGNALING	0.0217534	0.111021	-1.56974
820	WP_SYNAPTIC_VESICLE_PATHWAY	0.0214689	0.109945	-1.56958
821	WOO_LIVER_CANCER_RECURRENCE_DN	0.0149608	0.0871764	-1.56899
822	SANA_TNF_SIGNALING_DN	0.0073931	0.0525272	-1.56884
823	SEKI_INFLAMMATORY_RESPONSE_LPS_DN	0.0275961	0.131705	-1.56867
824	BIOCARTA_EFP_PATHWAY	0.0539776	0.208394	-1.56825
825	SENESE_HDAC1_TARGETS_DN	0.00086046	0.0102996	-1.56821
826	WANG_RESPONSE_TO_BEXAROTENE_DN	0.0203019	0.106158	-1.5681
827	FU_INTERACT_WITH_ALKBH8	0.0494484	0.197886	-1.56776
828	REACTOME_HEDGEHOG_LIGAND_BIOGENESIS	0.011347	0.0714247	-1.56729
829	LEIN_NEURON_MARKERS	0.0107519	0.0688373	-1.56668
830	BERTUCCI_MEDULLARY_VS_DUCTAL_BREAST_CANCER_DN	0.00264785	0.0246589	-1.56642
831	WP_OXIDATIVE_PHOSPHORYLATION	0.0081777	0.0566829	-1.56617
832	MIKKELSEN_ES_HCP_WITH_H3_UNMETHYLATED	0.0302329	0.140795	-1.56564
833	HO_LIVER_CANCER_VASCULAR_INVASION	0.0362248	0.160547	-1.56531
834	GNATENKO_PLATELET_SIGNATURE	0.021704	0.110863	-1.56454
835	BIOCARTA_CCR5_PATHWAY	0.0474039	0.193245	-1.56444
836	HUMMERICH_SKIN_CANCER_PROGRESSION_UP	0.00824939	0.0568493	-1.5644
837	ACEVEDO_LIVER_TUMOR_VS_NORMAL_ADJACENT_TISSUE_UP	3.20637e-07	1.03876e-05	-1.56434
838	REACTOME_ATTENUATION_PHASE	0.0280168	0.133287	-1.56318
839	INGA_TP53_TARGETS	0.0293848	0.138032	-1.56293
840	REACTOME_TP53_REGULATES_TRANSCRIPTION_OF_GENES_INVOLVED_IN_G2_CELL_CYCLE_ARREST	0.0245603	0.121699	-1.56263
841	WANG_MLL_TARGETS	0.00123299	0.013486	-1.56251
842	REACTOME_DEFECTIVE_CFTR_CAUSES_CYSTIC_FIBROSIS	0.00824906	0.0568493	-1.56241
843	KAN_RESPONSE_TO_ARSENIC_TRIOXIDE	0.00467713	0.0376253	-1.56233
844	MEBARKI_HCC_PROGENITOR_WNT_UP	0.00279996	0.0256778	-1.56192
845	REACTOME_G0_AND_EARLY_G1	0.0251663	0.12398	-1.56165
846	IWANAGA_E2F1_TARGETS_INDUCED_BY_SERUM	0.0246137	0.121862	-1.56157
847	KORKOLA_CHORIOCARCINOMA_UP	0.0137665	0.0823091	-1.56145
848	WP_HOMOLOGOUS_RECOMBINATION	0.0551649	0.211336	-1.56142
849	SATOH_COLORECTAL_CANCER_MYC_UP	0.00414718	0.034721	-1.56088
850	BRUECKNER_TARGETS_OF_MIRLET7A3_DN	0.00895038	0.0604014	-1.56068
851	REACTOME_NONHOMOLOGOUS_END_JOINING_NHEJ	0.0172827	0.0962827	-1.55997
852	MALONEY_RESPONSE_TO_17AAG_UP	0.0225491	0.114008	-1.55996
853	WP_CYTOPLASMIC_RIBOSOMAL_PROTEINS	0.0057646	0.0437185	-1.55984
854	FRASOR_RESPONSE_TO_ESTRADIOL_UP	0.0301237	0.140507	-1.55959
855	KOINUMA_TARGETS_OF_SMAD2_OR_SMAD3	3.18768e-07	1.03835e-05	-1.55912
856	BENPORATH_ES_2	0.031867	0.145786	-1.55897
857	REACTOME_SCAVENGING_BY_CLASS_A_RECEPTORS	0.0299554	0.140025	-1.55891
858	MA_MYELOID_DIFFERENTIATION_UP	0.0269127	0.129376	-1.55832
859	REACTOME_FORMATION_OF_TUBULIN_FOLDING_INTERMEDIATES_BY_CCT_TRIC	0.0330763	0.150166	-1.55819
860	PID_AP1_PATHWAY	0.023589	0.117767	-1.55746
861	LIU_IL13_PRIMING_MODEL	0.0585048	0.218787	-1.55741
862	CALVET_IRINOTECAN_SENSITIVE_VS_REVERTED_UP	0.0145994	0.0858253	-1.55735
863	REACTOME_ANCHORING_FIBRIL_FORMATION	0.0416387	0.179861	-1.55643
864	KINSEY_TARGETS_OF_EWSR1_FLII_FUSION_UP	2.84559e-10	1.48795e-08	-1.55629
865	WP_SPINAL_CORD_INJURY	0.00780487	0.0549289	-1.556
866	REACTOME_MEIOTIC_RECOMBINATION	0.0259887	0.126432	-1.55566
867	REACTOME_BASIGIN_INTERACTIONS	0.0238445	0.118783	-1.55496
868	REACTOME_METABOLISM_OF_CARBOHYDRATES	0.00115158	0.0128791	-1.55368
869	REACTOME_MRNA_SPLICING_MINOR_PATHWAY	0.0196186	0.103952	-1.55267
870	WP_INTRACELLULAR_TRAFFICKING_PROTEINS_INVOLVED_IN_CMT_NEUROPATHY	0.0306665	0.141857	-1.55234
871	BIOCARTA_EEA1_PATHWAY	0.0389685	0.170642	-1.55199
872	HELLER_HDAC_TARGETS_SILENCED_BY_METHYLATION_UP	0.000113456	0.00190052	-1.55124
873	REACTOME_MITOCHONDRIAL_TRANSLATION	0.00535024	0.041473	-1.55119
874	INGRAM_SHH_TARGETS_UP	0.00530452	0.0412161	-1.55106
875	GLINSKY_CANCER_DEATH_UP	0.0301782	0.140651	-1.55079
876	REACTOME_CRISTAE_FORMATION	0.0310774	0.142721	-1.55063
877	WANG_METASTASIS_OF_BREAST_CANCER_ESR1_UP	0.0304536	0.141602	-1.55001
878	REACTOME_RAS_ACTIVATION_UPON_CA2_INFLUX_THROUGH_NMDA_RECEPTOR	0.0653207	0.234282	-1.54983
879	HERNANDEZ_MITOTIC_ARREST_BY_DOCETAXEL_1_DN	0.0310774	0.142721	-1.54943
880	WP_OSX_AND_MIRNAS_IN_TOOTH_DEVELOPMENT	0.0437929	0.184748	-1.54897
881	STEIN_ESRRA_TARGETS_UP	0.00010902	0.00185147	-1.54822
882	WANG_METASTASIS_OF_BREAST_CANCER	0.0437929	0.184748	-1.5482
883	BIOCARTA_AKAP95_PATHWAY	0.0479649	0.194467	-1.54814
884	HAN_SATB1_TARGETS_DN	0.000307034	0.00428625	-1.54785
885	MARTINEZ_RESPONSE_TO_TRABECTEDIN_UP	0.00844988	0.0578963	-1.54753
886	PID_P73PATHWAY	0.0101504	0.065983	-1.54749
887	LEE_LIVER_CANCER_DENA_DN	0.0191297	0.102565	-1.54734
888	BIOCARTA_SPRY_PATHWAY	0.0323781	0.147558	-1.54725
889	BIOCARTA_DNAFRAGMENT_PATHWAY	0.0422168	0.181017	-1.54719
890	GERHOLD_ADIPOGENESIS_UP	0.00995519	0.0650689	-1.54651
891	REACTOME_UCH_PROTEINASES	0.00485444	0.0388474	-1.54647
892	AMIT_EGF_RESPONSE_240_MCF10A	0.0364228	0.161185	-1.54647
893	LEI_MYB_TARGETS	0.000751843	0.00910923	-1.5463
894	CHNG_MULTIPLE_MYELOMA_HYPERPLOID_UP	0.0261143	0.126765	-1.54618
895	RICKMAN_TUMOR_DIFFERENTIATED_WELL_VS_MODERATELY_DN	0.00914683	0.0611944	-1.54483
896	REACTOME_DNA_DAMAGE_TELOMERE_STRESS_INDUCED_SENESCENCE	0.0359828	0.160189	-1.544
897	SAMOLS_TARGETS_OF_KHSV_MIRNAS_DN	0.0128491	0.0781564	-1.54309
898	YOSHIMURA_MAPK8_TARGETS_UP	3.15884e-06	8.29508e-05	-1.5425
899	REACTOME_CELLULAR_RESPONSE_TO_CHEMICAL_STRESS	0.00367839	0.0317321	-1.54193
900	LEE_METASTASIS_AND_RNA_PROCESSING_UP	0.0329412	0.149667	-1.54178
901	DOANE_RESPONSE_TO_ANDROGEN_DN	0.00068384	0.00835322	-1.54146
902	REACTOME_CELLULAR_HEXOSE_TRANSPORT	0.0546967	0.210101	-1.54093
903	HUNSBERGER_EXERCISE_REGULATED_GENES	0.0362248	0.160547	-1.54046
904	KEGG_PROPANOATE_METABOLISM	0.0333793	0.151196	-1.54032
905	REACTOME_FCERI_MEDIATED_CA_2_MOBILIZATION	0.0350085	0.157025	-1.5403
906	CLIMENT_BREAST_CANCER_COPY_NUMBER_DN	0.0312657	0.143365	-1.54016
907	INGRAM_SHH_TARGETS_DN	0.0126605	0.0773249	-1.53976
908	PID_HES_HEY_PATHWAY	0.0227887	0.114539	-1.53958
909	OHASHI_AURKA_TARGETS	0.0182143	0.0992632	-1.53938
910	REACTOME_DEFECTIVE_CHSY1_CAUSES_TPBS	0.0182143	0.0992632	-1.53922
911	WP_SEROTONIN_TRANSPORTER_ACTIVITY	0.0422849	0.181017	-1.5392
912	CAFFAREL_RESPONSE_TO_THC_8HR_3_DN	0.0580682	0.217564	-1.53819
913	GRAESSMANN_RESPONSE_TO_MC_AND_DOXORUBICIN_UP	8.88821e-06	0.000207775	-1.53792
914	REACTOME_E2F_ENABLED_INHIBITION_OF_PRE_REPLICATION_COMPLEX_FORMATION	0.0465746	0.192463	-1.53777
915	YANAGIHARA_ESX1_TARGETS	0.0362248	0.160547	-1.53763
916	ONO_FOXP3_TARGETS_DN	0.0355513	0.158387	-1.53762
917	REACTOME_NERVOUS_SYSTEM_DEVELOPMENT	1.76427e-05	0.00038243	-1.53741
918	ELVIDGE_HIF1A_AND_HIF2A_TARGETS_DN	0.00636642	0.0473195	-1.5372
919	REACTOME_SIGNALING_BY_ERBB2_ECD_MUTANTS	0.0346305	0.155563	-1.53706
920	REACTOME_OTHER_SEMAPHORIN_INTERACTIONS	0.0466688	0.192521	-1.53691
921	REACTOME_REGULATION_OF_TP53_ACTIVITY_THROUGH_PHOSPHORYLATION	0.00935291	0.0621546	-1.53668
922	WP_QUERCETIN_AND_NFKB_AP1_INDUCED_APOPTOSIS	0.0603232	0.222184	-1.53667
923	BAE_BRCA1_TARGETS_UP	0.0157948	0.0899261	-1.53609
924	ABBUD_LIF_SIGNALING_2_UP	0.0471193	0.193245	-1.53605
925	KEGG_MISMATCH_REPAIR	0.0260246	0.126432	-1.53597
926	REACTOME_INSULIN_PROCESSING	0.0355513	0.158387	-1.53596
927	GRYDER_PAX3FOXO1_TOP_ENHANCERS	8.77133e-05	0.00155151	-1.53512
928	REACTOME_THE_CITRIC_ACID_TCA_CYCLE_AND_RESPIRATORY_ELECTRON_TRANSPORT	0.00151029	0.0158986	-1.53497
929	KANG_IMMORTALIZED_BY_TERT_DN	0.0101734	0.0660603	-1.53386
930	REACTOME_CREB1_PHOSPHORYLATION_THROUGH_NMDA_RECEPTOR_MEDIATED_ACTIVATION_OF_RAS_SIGNALING	0.0268421	0.129211	-1.53374
931	GENTILE_UV_RESPONSE_CLUSTER_D9	0.0371796	0.163976	-1.53366
932	KEGG_GLYCOSAMINOGLYCAN_BIOSYNTHESIS_CHONDROITIN_SULFATE	0.0307465	0.141857	-1.53322
933	WP_TGFBETA_SIGNALING_PATHWAY	0.0030973	0.0275979	-1.5327
934	REACTOME_MITOTIC_PROPHASE	0.00806287	0.0560826	-1.53228
935	REACTOME_CDC6_ASSOCIATION_WITH_THE_ORC_ORIGIN_COMPLEX	0.0494633	0.197886	-1.53118
936	WP_BLADDER_CANCER	0.0219096	0.111442	-1.53031
937	KEGG_PANCREATIC_CANCER	0.0107869	0.0688446	-1.53029
938	LASTOWSKA_NEUROBLASTOMA_COPY_NUMBER_UP	0.00204907	0.0203915	-1.53024
939	WP_PENTOSE_PHOSPHATE_PATHWAY_IN_SENESCENT_CELLS	0.0461541	0.191457	-1.52962
940	REACTOME_HSP90_CHAPERONE_CYCLE_FOR_STEROID_HORMONE_RECEPTORS_SHR_IN_THE_PRESENCE_OF_LIGAND	0.0136822	0.0820516	-1.52914
941	REACTOME_TELOMERE_EXTENSION_BY_TELOMERASE	0.0339939	0.15363	-1.52883
942	WP_DNA_DAMAGE_RESPONSE	0.0114177	0.0717394	-1.52676
943	GHO_ATF5_TARGETS_DN	0.0468165	0.192863	-1.52532
944	ITO_PTTG1_TARGETS_DN	0.0520219	0.203435	-1.52531
945	RUAN_RESPONSE_TO_TROGLITAZONE_DN	0.0706615	0.244895	-1.52485
946	CASORELLI_APL_SECONDARY_VS_DE_NOVO_UP	0.0352289	0.157483	-1.52423
947	LI_WILMS_TUMOR_VS_FETAL_KIDNEY_1_UP	0.00229194	0.0219656	-1.52356
948	BIOCARTA_P53_PATHWAY	0.0486891	0.195445	-1.52305
949	SMID_BREAST_CANCER_LUMINAL_A_UP	0.015755	0.0897852	-1.52279
950	KYNG_ENVIRONMENTAL_STRESS_RESPONSE_UP	0.0177739	0.0981021	-1.52266
951	REACTOME_FORMATION_OF_SENESCENCE_ASSOCIATED_HETEROCHROMATIN_FOCI_SAHF	0.0464684	0.19236	-1.52231
952	TSAI_DNAJB4_TARGETS_DN	0.0405092	0.17626	-1.52211
953	LIAO_HAVE_SOX4_BINDING_SITES	0.0249345	0.123144	-1.52194
954	BARRIER_CANCER_RELAPSE_NORMAL_SAMPLE_UP	0.0362048	0.160547	-1.52173
955	HORTON_SREBF_TARGETS	0.0409789	0.177784	-1.52082
956	WP_NEURAL_CREST_DIFFERENTIATION	0.0151647	0.0875939	-1.5207
957	BIOCARTA_TFF_PATHWAY	0.0491803	0.197019	-1.52064
958	REACTOME_THE_ACTIVATION_OF_ARYLSULFATASES	0.0727258	0.248129	-1.52009
959	KONDO_EZH2_TARGETS	0.00294523	0.0265536	-1.5199
960	ZHENG_IL22_SIGNALING_DN	0.0441868	0.185361	-1.5192
961	PROVENZANI_METASTASIS_DN	0.00843274	0.0578453	-1.51915
962	NABA_BASEMENT_MEMBRANES	0.0383566	0.168311	-1.51908
963	GAUTSCHI_SRC_SIGNALING	0.0459559	0.191435	-1.51906
964	PID_KIT_PATHWAY	0.0152166	0.0876386	-1.51885
965	WP_NUCLEOTIDE_EXCISION_REPAIR_IN_XERODERMA_PIGMENTOSUM	0.0133302	0.0803451	-1.51875
966	LEE_BMP2_TARGETS_DN	9.90614e-07	2.9589e-05	-1.51818
967	REACTOME_SELENOAMINO_ACID_METABOLISM	0.00666695	0.0487628	-1.51813
968	STEIN_ESRRA_TARGETS	3.60219e-05	0.000713378	-1.51779
969	WP_TYPE_I_COLLAGEN_SYNTHESIS_IN_THE_CONTEXT_OF_OSTEOGENESIS_IMPERFECTA	0.0382853	0.168179	-1.51768
970	ZHANG_RESPONSE_TO_IKK_INHIBITOR_AND_TNF_DN	0.0082061	0.0567477	-1.51766
971	WAESCH_ANAPHASE_PROMOTING_COMPLEX	0.0425078	0.181381	-1.5169
972	LU_TUMOR_VASCULATURE_UP	0.0375161	0.165165	-1.51679
973	RAMJAUN_APOPTOSIS_BY_TGFB1_VIA_SMAD4_DN	0.0543923	0.209453	-1.5164
974	WANG_BARRETTS_ESOPHAGUS_UP	0.0273118	0.130768	-1.51611
975	WINTER_HYPOXIA_METAGENE	0.00265163	0.0246589	-1.51564
976	MASRI_RESISTANCE_TO_TAMOXIFEN_AND_AROMATASE_INHIBITORS_DN	0.0483271	0.19511	-1.51541
977	KYNG_DNA_DAMAGE_DN	0.00466026	0.0375911	-1.51532
978	WP_TCA_CYCLE_NUTRIENT_USE_AND_INVASIVENESS_OF_OVARIAN_CANCER	0.027947	0.133061	-1.5153
979	REACTOME_NETRIN_MEDIATED_REPULSION_SIGNALS	0.0549502	0.210784	-1.51523
980	WP_EXTRACELLULAR_VESICLEMEDIATED_SIGNALING_IN_RECIPIENT_CELLS	0.0415216	0.179485	-1.51508
981	REACTOME_MITOTIC_TELOPHASE_CYTOKINESIS	0.0729594	0.24835	-1.51434
982	TESAR_ALK_TARGETS_EPISC_4D_UP	0.0282251	0.133638	-1.51407
983	REACTOME_PEPTIDE_LIGAND_BINDING_RECEPTORS	0.0176832	0.0978107	-1.51387
984	WANG_BARRETTS_ESOPHAGUS_AND_ESOPHAGUS_CANCER_DN	0.0402218	0.175393	-1.51378
985	REACTOME_SYNTHESIS_OF_BILE_ACIDS_AND_BILE_SALTS_VIA_7ALPHA_HYDROXYCHOLESTEROL	0.0485075	0.19511	-1.5135
986	CHIBA_RESPONSE_TO_TSA_UP	0.0273118	0.130768	-1.5134
987	KIM_WT1_TARGETS_UP	0.00199898	0.0199691	-1.51269
988	DUAN_PRDM5_TARGETS	0.0147809	0.0865452	-1.51256
989	ZHU_CMV_24_HR_DN	0.012707	0.0775297	-1.51254
990	SHETH_LIVER_CANCER_VS_TXNIP_LOSS_PAM3	0.0169246	0.0948125	-1.51149
991	CHIANG_LIVER_CANCER_SUBCLASS_CTNNB1_UP	0.005568	0.042607	-1.51079
992	MACLACHLAN_BRCA1_TARGETS_DN	0.0834965	0.269476	-1.51003
993	HOLLERN_EMT_BREAST_TUMOR_UP	0.00676113	0.0492703	-1.51002
994	REACTOME_APC_C_CDC20_MEDIATED_DEGRADATION_OF_CYCLIN_B	0.0420644	0.180923	-1.50983
995	NAKAMURA_CANCER_MICROENVIRONMENT_UP	0.0752573	0.252311	-1.50976
996	REACTOME_STAT5_ACTIVATION_DOWNSTREAM_OF_FLT3_ITD_MUTANTS	0.057745	0.217035	-1.50915
997	WP_PROSTAGLANDIN_SYNTHESIS_AND_REGULATION	0.0418862	0.180799	-1.50894
998	REACTOME_HCMV_EARLY_EVENTS	0.016439	0.0927087	-1.50875
999	REACTOME_DEFECTIVE_INTRINSIC_PATHWAY_FOR_APOPTOSIS	0.034232	0.154588	-1.50858
1000	VERHAAK_GLIOBLASTOMA_CLASSICAL	0.00704467	0.0508343	-1.50847
1001	REACTOME_CELLULAR_RESPONSE_TO_HEAT_STRESS	0.0137291	0.0821678	-1.50828
1002	WAKABAYASHI_ADIPOGENESIS_PPARG_RXRA_BOUND_WITH_H4K20ME1_MARK	0.00650848	0.0479568	-1.50757
1003	IBRAHIM_NRF3_DOWN	0.0775552	0.25693	-1.50718
1004	REACTOME_REGULATION_OF_MRNA_STABILITY_BY_PROTEINS_THAT_BIND_AU_RICH_ELEMENTS	0.0100919	0.0657466	-1.50694
1005	KYNG_ENVIRONMENTAL_STRESS_RESPONSE_NOT_BY_UV_IN_OLD	0.0582878	0.218113	-1.50677
1006	CHIARADONNA_NEOPLASTIC_TRANSFORMATION_CDC25_UP	0.00796147	0.0556657	-1.50626
1007	BIOCARTA_CELLCYCLE_PATHWAY	0.0424409	0.181355	-1.50614
1008	MULLIGHAN_MLL_SIGNATURE_2_UP	0.00062364	0.007761	-1.50549
1009	WP_GLYCOLYSIS_IN_SENESCENCE	0.0520446	0.203435	-1.50539
1010	JAZAG_TGFB1_SIGNALING_VIA_SMAD4_DN	0.0266537	0.128815	-1.50527
1011	HERNANDEZ_MITOTIC_ARREST_BY_DOCETAXEL_2_UP	0.0147263	0.0863159	-1.50516
1012	SHETH_LIVER_CANCER_VS_TXNIP_LOSS_PAM2	0.00576312	0.0437185	-1.50499
1013	REACTOME_DOWNSTREAM_SIGNALING_EVENTS_OF_B_CELL_RECEPTOR_BCR	0.0148089	0.0865452	-1.50487
1014	WP_ANGIOTENSIN_II_RECEPTOR_TYPE_1_PATHWAY	0.0447198	0.187333	-1.5048
1015	HOLLMANN_APOPTOSIS_VIA_CD40_UP	0.00242536	0.0229735	-1.50475
1016	MIKKELSEN_MEF_HCP_WITH_H3K27ME3	0.00301117	0.0269109	-1.50469
1017	REACTOME_DCC_MEDIATED_ATTRACTIVE_SIGNALING	0.0798531	0.261082	-1.50415
1018	WP_FAMILIAL_HYPERLIPIDEMIA_TYPE_2	0.0599874	0.221873	-1.5041
1019	PECE_MAMMARY_STEM_CELL_UP	0.00734152	0.0524105	-1.50397
1020	REACTOME_MRNA_SPLICING	0.00355759	0.0309939	-1.50395
1021	TCGA_GLIOBLASTOMA_MUTATED	0.0599874	0.221873	-1.50379
1022	WP_GASTRIC_CANCER_NETWORK_2	0.0454665	0.189927	-1.5037
1023	MASSARWEH_RESPONSE_TO_ESTRADIOL	0.0169199	0.0948125	-1.50358
1024	NUYTTEN_NIPP1_TARGETS_DN	6.19037e-06	0.000154014	-1.50344
1025	SENESE_HDAC1_AND_HDAC2_TARGETS_UP	0.00219725	0.0212282	-1.50302
1026	REACTOME_INHIBITION_OF_THE_PROTEOLYTIC_ACTIVITY_OF_APC_C_REQUIRED_FOR_THE_ONSET_OF_ANAPHASE_BY_MITOTIC_SPINDLE_CHECKPOINT_COMPONENTS	0.0429957	0.182951	-1.50302
1027	REACTOME_HDR_THROUGH_MMEJ_ALT_NHEJ	0.0541045	0.208749	-1.50265
1028	AMIT_EGF_RESPONSE_20_MCF10A	0.0539033	0.208242	-1.50235
1029	WP_VITAMIN_DSENSITIVE_CALCIUM_SIGNALING_IN_DEPRESSION	0.0497448	0.19795	-1.50184
1030	REACTOME_APOPTOSIS	0.00546268	0.0420711	-1.50176
1031	REACTOME_PI3K_EVENTS_IN_ERBB2_SIGNALING	0.0539033	0.208242	-1.50105
1032	ONDER_CDH1_SIGNALING_VIA_CTNNB1	0.0155521	0.0890545	-1.50077
1033	REACTOME_PROTEIN_LOCALIZATION	0.0036184	0.0313963	-1.49943
1034	GENTILE_RESPONSE_CLUSTER_D3	0.0202275	0.106048	-1.49881
1035	PID_A6B1_A6B4_INTEGRIN_PATHWAY	0.0145162	0.0854206	-1.49871
1036	REACTOME_MITOCHONDRIAL_PROTEIN_IMPORT	0.0167797	0.0942729	-1.49834
1037	WP_LIVER_X_RECEPTOR_PATHWAY	0.0332552	0.150849	-1.49801
1038	REACTOME_ESTABLISHMENT_OF_SISTER_CHROMATID_COHESION	0.0576208	0.216705	-1.4965
1039	COULOUARN_TEMPORAL_TGFB1_SIGNATURE_UP	0.0129371	0.0785283	-1.49616
1040	REACTOME_CELLULAR_RESPONSE_TO_HYPOXIA	0.0192425	0.10269	-1.49569
1041	MOOTHA_HUMAN_MITODB_6_2002	0.000258533	0.00371353	-1.49556
1042	BURTON_ADIPOGENESIS_5	0.00645887	0.0476501	-1.49544
1043	YAO_TEMPORAL_RESPONSE_TO_PROGESTERONE_CLUSTER_10	0.0192425	0.10269	-1.49465
1044	KEGG_BIOSYNTHESIS_OF_UNSATURATED_FATTY_ACIDS	0.0485607	0.195111	-1.49455
1045	BIOCARTA_MALATEX_PATHWAY	0.0655936	0.234978	-1.49442
1046	REACTOME_METALLOPROTEASE_DUBS	0.0490909	0.196793	-1.49408
1047	MCBRYAN_PUBERTAL_BREAST_4_5WK_UP	0.00375317	0.0321908	-1.49377
1048	REACTOME_RHOBTB_GTPASE_CYCLE	0.031024	0.142696	-1.49289
1049	TING_SILENCED_BY_DICER	0.0496581	0.19795	-1.49275
1050	LUCAS_HNF4A_TARGETS_UP	0.020482	0.106759	-1.49257
1051	DELPUECH_FOXO3_TARGETS_UP	0.0163185	0.0922909	-1.49229
1052	NELSON_RESPONSE_TO_ANDROGEN_UP	0.0158752	0.0901259	-1.49226
1053	REACTOME_NUCLEOTIDE_LIKE_PURINERGIC_RECEPTORS	0.0524412	0.204182	-1.49163
1054	KEGG_PROSTATE_CANCER	0.00975683	0.064124	-1.4912
1055	PROVENZANI_METASTASIS_UP	0.00487466	0.0388474	-1.49053
1056	LEE_METASTASIS_AND_ALTERNATIVE_SPLICING_UP	0.0183167	0.0994406	-1.48974
1057	REACTOME_SIGNALING_BY_ROBO_RECEPTORS	0.0031319	0.0277817	-1.48953
1058	REACTOME_REGULATION_OF_RUNX3_EXPRESSION_AND_ACTIVITY	0.0251903	0.123996	-1.48937
1059	LINDVALL_IMMORTALIZED_BY_TERT_DN	0.0328168	0.149215	-1.48924
1060	KYNG_ENVIRONMENTAL_STRESS_RESPONSE_NOT_BY_GAMMA_IN_WS	0.0553028	0.211728	-1.48908
1061	HARRIS_HYPOXIA	0.0181226	0.0991999	-1.48886
1062	REACTOME_SIGNALING_BY_NTRK3_TRKC	0.0580524	0.217564	-1.48884
1063	HOSHIDA_LIVER_CANCER_SUBCLASS_S3	0.00274277	0.02527	-1.48875
1064	CHEN_LVAD_SUPPORT_OF_FAILING_HEART_UP	0.00975683	0.064124	-1.48873
1065	REACTOME_HYALURONAN_UPTAKE_AND_DEGRADATION	0.0543478	0.209417	-1.4882
1066	LU_EZH2_TARGETS_UP	0.00127089	0.0138496	-1.48809
1067	BILD_E2F3_ONCOGENIC_SIGNATURE	0.00157376	0.0164294	-1.48739
1068	BILANGES_SERUM_SENSITIVE_VIA_TSC2	0.0479887	0.194467	-1.48718
1069	BASSO_CD40_SIGNALING_UP	0.0191838	0.102565	-1.48569
1070	PUIFFE_INVASION_INHIBITED_BY_ASCITES_UP	0.0212815	0.109359	-1.48561
1071	PEDERSEN_METASTASIS_BY_ERBB2_ISOFORM_3	0.0599251	0.221873	-1.48455
1072	BIOCARTA_CALCINEURIN_PATHWAY	0.0673953	0.238282	-1.48403
1073	PHONG_TNF_RESPONSE_NOT_VIA_P38	0.00118227	0.0131238	-1.48381
1074	ABE_INNER_EAR	0.0484355	0.19511	-1.4838
1075	RYAN_MANTLE_CELL_LYMPHOMA_NOTCH_DIRECT_UP	0.0120243	0.0743534	-1.4835
1076	BUFFA_HYPOXIA_METAGENE	0.0202275	0.106048	-1.48341
1077	HOSHIDA_LIVER_CANCER_SUBCLASS_S1	0.00489545	0.038961	-1.4833
1078	FIRESTEIN_PROLIFERATION	0.00966299	0.0639301	-1.4826
1079	NGUYEN_NOTCH1_TARGETS_UP	0.0455373	0.19009	-1.48252
1080	THILLAINADESAN_ZNF217_TARGETS_UP	0.0393255	0.171805	-1.48232
1081	VERRECCHIA_DELAYED_RESPONSE_TO_TGFB1	0.0382651	0.168179	-1.48156
1082	REACTOME_MASTL_FACILITATES_MITOTIC_PROGRESSION	0.0559701	0.213324	-1.48149
1083	KERLEY_RESPONSE_TO_CISPLATIN_UP	0.0310074	0.142696	-1.48128
1084	KESHELAVA_MULTIPLE_DRUG_RESISTANCE	0.0164647	0.0927654	-1.48113
1085	WP_ANTIVIRAL_AND_ANTIINFLAMMATORY_EFFECTS_OF_NRF2_ON_SARSCOV2_PATHWAY	0.0474453	0.193245	-1.4811
1086	PID_TOLL_ENDOGENOUS_PATHWAY	0.0545455	0.209907	-1.48044
1087	BOUDOUKHA_BOUND_BY_IGF2BP2	0.0196988	0.1041	-1.48033
1088	REACTOME_SHC1_EVENTS_IN_EGFR_SIGNALING	0.0597826	0.221792	-1.48015
1089	KEGG_AMYOTROPHIC_LATERAL_SCLEROSIS_ALS	0.0229278	0.115141	-1.48008
1090	MATHEW_FANCONI_ANEMIA_GENES	0.063197	0.229148	-1.47968
1091	GROSS_HYPOXIA_VIA_ELK3_ONLY_DN	0.0412156	0.178551	-1.47946
1092	BHAT_ESR1_TARGETS_VIA_AKT1_UP	0.00207561	0.0206212	-1.47937
1093	YAMASHITA_METHYLATED_IN_PROSTATE_CANCER	0.0586486	0.21905	-1.47905
1094	TIEN_INTESTINE_PROBIOTICS_6HR_DN	0.00660425	0.0484231	-1.47874
1095	GOBERT_CORE_OLIGODENDROCYTE_DIFFERENTIATION	0.0495554	0.197925	-1.47859
1096	REACTOME_EUKARYOTIC_TRANSLATION_ELONGATION	0.0114967	0.0720627	-1.47818
1097	KEGG_OOCYTE_MEIOSIS	0.0178655	0.0983528	-1.47744
1098	MOROSETTI_FACIOSCAPULOHUMERAL_MUSCULAR_DISTROPHY_DN	0.0606618	0.222938	-1.47706
1099	REACTOME_DECTIN_1_MEDIATED_NONCANONICAL_NF_KB_SIGNALING	0.0254124	0.12478	-1.47689
1100	LIN_APC_TARGETS	0.0195976	0.103933	-1.47682
1101	BIOCARTA_ATM_PATHWAY	0.0474453	0.193245	-1.47571
1102	WP_DEVELOPMENT_OF_PULMONARY_DENDRITIC_CELLS_AND_MACROPHAGE_SUBSETS	0.0500928	0.198936	-1.47566
1103	REACTOME_SEALING_OF_THE_NUCLEAR_ENVELOPE_NE_BY_ESCRT_III	0.0507246	0.200125	-1.47552
1104	XU_HGF_SIGNALING_NOT_VIA_AKT1_48HR_UP	0.0506753	0.200125	-1.475
1105	BIOCARTA_MCALPAIN_PATHWAY	0.0657895	0.235397	-1.47488
1106	YANAGISAWA_LUNG_CANCER_RECURRENCE	0.0606618	0.222938	-1.47457
1107	REACTOME_GLUCOSE_METABOLISM	0.0211374	0.108715	-1.47454
1108	DING_LUNG_CANCER_MUTATED_RECURRENTLY	0.0578662	0.217217	-1.47434
1109	REACTOME_ACTIVATION_OF_MATRIX_METALLOPROTEINASES	0.0692168	0.241853	-1.4742
1110	REACTOME_INTERACTIONS_OF_REV_WITH_HOST_CELLULAR_PROTEINS	0.0364868	0.161349	-1.47412
1111	WP_MITOCHONDRIAL_COMPLEX_IV_ASSEMBLY	0.0440917	0.185306	-1.47301
1112	WP_FATTY_ACID_BETAOXIDATION	0.0633511	0.229148	-1.4729
1113	REACTOME_REGULATION_OF_LIPID_METABOLISM_BY_PPARALPHA	0.0110542	0.0698772	-1.47279
1114	JIANG_AGING_CEREBRAL_CORTEX_UP	0.0518721	0.20316	-1.47195
1115	MEISSNER_NPC_HCP_WITH_H3K4ME3_AND_H3K27ME3	0.015755	0.0897852	-1.47181
1116	REACTOME_PROTEIN_FOLDING	0.0154275	0.0884612	-1.47126
1117	REACTOME_PLATELET_AGGREGATION_PLUG_FORMATION	0.0496324	0.19795	-1.47108
1118	REACTOME_FOXO_MEDIATED_TRANSCRIPTION_OF_OXIDATIVE_STRESS_METABOLIC_AND_NEURONAL_GENES	0.0563636	0.213907	-1.4708
1119	CHARAFE_BREAST_CANCER_LUMINAL_VS_BASAL_DN	0.000656151	0.00806457	-1.4708
1120	CUI_TCF21_TARGETS_UP	0.0485075	0.19511	-1.47037
1121	GALLUZZI_PERMEABILIZE_MITOCHONDRIA	0.0370044	0.163395	-1.46998
1122	REACTOME_EGR2_AND_SOX10_MEDIATED_INITIATION_OF_SCHWANN_CELL_MYELINATION	0.0507246	0.200125	-1.46957
1123	REACTOME_REGULATION_OF_HSF1_MEDIATED_HEAT_SHOCK_RESPONSE	0.0182796	0.0993298	-1.46941
1124	DELPUECH_FOXO3_TARGETS_DN	0.0436224	0.184551	-1.46859
1125	LI_CISPLATIN_RESISTANCE_DN	0.0581818	0.217853	-1.46839
1126	KEGG_INOSITOL_PHOSPHATE_METABOLISM	0.0285274	0.134747	-1.46818
1127	SCHAEFFER_PROSTATE_DEVELOPMENT_AND_CANCER_BOX2_DN	0.0606618	0.222938	-1.46808
1128	JIANG_TIP30_TARGETS_UP	0.0209815	0.108286	-1.46795
1129	WP_MEVALONATE_PATHWAY	0.0625	0.227589	-1.46742
1130	REACTOME_PHOSPHORYLATION_OF_THE_APC_C	0.0474453	0.193245	-1.46711
1131	BIOCARTA_BARRESTIN_PATHWAY	0.0652174	0.234052	-1.46652
1132	REACTOME_CREATINE_METABOLISM	0.0632911	0.229148	-1.46635
1133	STARK_PREFRONTAL_CORTEX_22Q11_DELETION_DN	0.000120809	0.00197841	-1.46601
1134	OSADA_ASCL1_TARGETS_DN	0.0765027	0.255052	-1.46586
1135	WP_BENZOAPYRENE_METABOLISM	0.0632911	0.229148	-1.46554
1136	LIU_COMMON_CANCER_GENES	0.0198353	0.104636	-1.46496
1137	MCLACHLAN_DENTAL_CARIES_UP	0.00980098	0.0643432	-1.4649
1138	FARMER_BREAST_CANCER_APOCRINE_VS_BASAL	0.00334265	0.0293887	-1.46489
1139	WU_CELL_MIGRATION	0.0123019	0.0755997	-1.46472
1140	KEGG_LYSINE_DEGRADATION	0.0474367	0.193245	-1.46464
1141	LEE_LIVER_CANCER_MYC_E2F1_DN	0.0461255	0.191457	-1.46455
1142	KIM_WT1_TARGETS_12HR_UP	0.0101959	0.0661345	-1.46446
1143	VECCHI_GASTRIC_CANCER_EARLY_DN	0.00274277	0.02527	-1.46438
1144	CUI_TCF21_TARGETS_DN	0.0514706	0.201986	-1.46437
1145	REACTOME_DETOXIFICATION_OF_REACTIVE_OXYGEN_SPECIES	0.0507246	0.200125	-1.4643
1146	REACTOME_REGULATION_OF_TP53_ACTIVITY_THROUGH_ASSOCIATION_WITH_CO_FACTORS	0.0695489	0.242871	-1.46358
1147	GAVIN_FOXP3_TARGETS_CLUSTER_P7	0.0219712	0.111589	-1.46345
1148	REACTOME_SYNTHESIS_OF_BILE_ACIDS_AND_BILE_SALTS	0.0510018	0.20094	-1.46295
1149	TONKS_TARGETS_OF_RUNX1_RUNX1T1_FUSION_ERYTHROCYTE_DN	0.0593692	0.221187	-1.4627
1150	SASAI_TARGETS_OF_CXCR6_AND_PTCH1_UP	0.070632	0.244895	-1.46258
1151	SABATES_COLORECTAL_ADENOMA_UP	0.0266664	0.128815	-1.46253
1152	ZHAN_V1_LATE_DIFFERENTIATION_GENES_UP	0.0485075	0.19511	-1.46225
1153	WP_SMALL_LIGAND_GPCRS	0.067029	0.237692	-1.46217
1154	REACTOME_DEFECTIVE_EXT2_CAUSES_EXOSTOSES_2	0.0721063	0.247026	-1.46206
1155	ROZANOV_MMP14_TARGETS_SUBSET	0.0523466	0.20408	-1.46153
1156	LAIHO_COLORECTAL_CANCER_SERRATED_UP	0.0113272	0.0713759	-1.46059
1157	REACTOME_METABOLISM_OF_FAT_SOLUBLE_VITAMINS	0.0501859	0.199173	-1.46056
1158	VANHARANTA_UTERINE_FIBROID_UP	0.0467938	0.192863	-1.45999
1159	BILANGES_RAPAMYCIN_SENSITIVE_VIA_TSC1_AND_TSC2	0.0251044	0.123778	-1.45978
1160	ZWANG_CLASS_2_TRANSIENTLY_INDUCED_BY_EGF	0.037191	0.163976	-1.45954
1161	HOSHIDA_LIVER_CANCER_SUBCLASS_S2	0.0119123	0.074033	-1.45924
1162	KEGG_LIMONENE_AND_PINENE_DEGRADATION	0.0615672	0.225016	-1.45905
1163	LINDGREN_BLADDER_CANCER_CLUSTER_2A_UP	0.0461099	0.191457	-1.45884
1164	KLEIN_TARGETS_OF_BCR_ABL1_FUSION	0.0523466	0.20408	-1.45825
1165	REACTOME_REGULATION_OF_GENE_EXPRESSION_IN_LATE_STAGE_BRANCHING_MORPHOGENESIS_PANCREATIC_BUD_PRECURSOR_CELLS	0.0740038	0.250241	-1.45804
1166	REACTOME_GLYCOGEN_SYNTHESIS	0.0708955	0.244895	-1.45793
1167	NABA_MATRISOME_ASSOCIATED	0.00242069	0.0229735	-1.45787
1168	WP_ONECARBON_METABOLISM	0.0499076	0.198465	-1.45761
1169	WP_SOMATIC_SEX_DETERMINATION	0.0461099	0.191457	-1.45746
1170	MCBRYAN_PUBERTAL_BREAST_6_7WK_DN	0.0215403	0.110216	-1.45746
1171	KYNG_DNA_DAMAGE_BY_4NQO_OR_UV	0.0316114	0.144839	-1.45745
1172	WP_MIRNAS_INVOLVED_IN_DNA_DAMAGE_RESPONSE	0.0714286	0.245127	-1.45712
1173	REACTOME_NUCLEAR_ENVELOPE_BREAKDOWN	0.0439932	0.18507	-1.45662
1174	ELVIDGE_HYPOXIA_BY_DMOG_UP	0.0134264	0.0807618	-1.45642
1175	YU_BAP1_TARGETS	0.0520446	0.203435	-1.45628
1176	REACTOME_GLYCOSAMINOGLYCAN_METABOLISM	0.0137076	0.0821216	-1.45625
1177	GEISS_RESPONSE_TO_DSRNA_DN	0.0708955	0.244895	-1.45604
1178	DAVICIONI_PAX_FOXO1_SIGNATURE_IN_ARMS_DN	0.0714286	0.245127	-1.45597
1179	DACOSTA_ERCC3_ALLELE_XPCS_VS_TTD_DN	0.0561594	0.213363	-1.45592
1180	IIZUKA_LIVER_CANCER_PROGRESSION_L0_L1_UP	0.0665399	0.236944	-1.45583
1181	BIOCARTA_PPARG_PATHWAY	0.0680147	0.239663	-1.45576
1182	MARSON_FOXP3_TARGETS_STIMULATED_DN	0.0630798	0.22914	-1.45576
1183	REACTOME_FOLDING_OF_ACTIN_BY_CCT_TRIC	0.0688406	0.241104	-1.45527
1184	REACTOME_FANCONI_ANEMIA_PATHWAY	0.048421	0.19511	-1.45524
1185	REACTOME_G2_PHASE	0.0477866	0.194176	-1.45459
1186	REACTOME_DEGRADATION_OF_DVL	0.0439932	0.18507	-1.45447
1187	CASTELLANO_HRAS_AND_NRAS_TARGETS_DN	0.0680147	0.239663	-1.4542
1188	KRISHNAN_FURIN_TARGETS_UP	0.0667904	0.237128	-1.45417
1189	REACTOME_METABOLISM_OF_STEROIDS	0.0117227	0.0733314	-1.4535
1190	BIOCARTA_NUCLEARRS_PATHWAY	0.0714286	0.245127	-1.45329
1191	WP_NUCLEAR_RECEPTORS_IN_LIPID_METABOLISM_AND_TOXICITY	0.0714286	0.245127	-1.45329
1192	REACTOME_NR1H2_NR1H3_REGULATE_GENE_EXPRESSION_LINKED_TO_LIPOGENESIS	0.0667904	0.237128	-1.45327
1193	PID_AURORA_A_PATHWAY	0.05796	0.217432	-1.45296
1194	REACTOME_SIGNALING_BY_NOTCH2	0.0538033	0.208188	-1.45285
1195	BIOCARTA_CBL_PATHWAY	0.0743494	0.250535	-1.45246
1196	CREIGHTON_AKT1_SIGNALING_VIA_MTOR_DN	0.0528233	0.205401	-1.45244
1197	REACTOME_NEUTROPHIL_DEGRANULATION	0.00165037	0.0169911	-1.45153
1198	KEGG_CYTOKINE_CYTOKINE_RECEPTOR_INTERACTION	0.0193414	0.102913	-1.45153
1199	ZHANG_BREAST_CANCER_PROGENITORS_DN	0.0213178	0.109359	-1.45107
1200	HWANG_PROSTATE_CANCER_MARKERS	0.0551471	0.211336	-1.45101
1201	BILBAN_B_CLL_LPL_DN	0.0456204	0.190303	-1.45064
1202	NAKAMURA_LUNG_CANCER	0.074141	0.250411	-1.45038
1203	CHIARETTI_T_ALL_RELAPSE_PROGNOSIS	0.0708955	0.244895	-1.4501
1204	BIOCARTA_NDKDYNAMIN_PATHWAY	0.0769231	0.255596	-1.45008
1205	KEGG_NUCLEOTIDE_EXCISION_REPAIR	0.0465517	0.192463	-1.45
1206	BIOCARTA_CXCR4_PATHWAY	0.0801457	0.261494	-1.44997
1207	REACTOME_RECYCLING_OF_BILE_ACIDS_AND_SALTS	0.0759494	0.253917	-1.44955
1208	PLASARI_TGFB1_TARGETS_10HR_DN	0.0042058	0.0349074	-1.44924
1209	WP_CLEAR_CELL_RENAL_CELL_CARCINOMA_PATHWAYS	0.0275938	0.131705	-1.44922
1210	REACTOME_SNRNP_ASSEMBLY	0.0294547	0.138034	-1.44794
1211	COLLIS_PRKDC_REGULATORS	0.0703422	0.244781	-1.44725
1212	MIKHAYLOVA_OXIDATIVE_STRESS_RESPONSE_VIA_VHL_DN	0.0777577	0.25693	-1.44717
1213	WP_NUCLEOTIDE_EXCISION_REPAIR	0.0513699	0.201856	-1.44672
1214	KEGG_TERPENOID_BACKBONE_BIOSYNTHESIS	0.0703422	0.244781	-1.44641
1215	BREUHAHN_GROWTH_FACTOR_SIGNALING_IN_LIVER_CANCER	0.0777989	0.25693	-1.4463
1216	GROSS_HYPOXIA_VIA_ELK3_AND_HIF1A_DN	0.0245489	0.121699	-1.44622
1217	BIOCARTA_P27_PATHWAY	0.0703422	0.244781	-1.44568
1218	WP_ADIPOGENESIS	0.0181226	0.0991999	-1.44541
1219	BENPORATH_MYC_MAX_TARGETS	4.84603e-05	0.000919974	-1.44491
1220	WONG_ENDMETRIUM_CANCER_DN	0.0513699	0.201856	-1.44467
1221	KEGG_STEROID_HORMONE_BIOSYNTHESIS	0.060219	0.222184	-1.4444
1222	DASU_IL6_SIGNALING_UP	0.0352094	0.157483	-1.44433
1223	KENNY_CTNNB1_TARGETS_UP	0.0462633	0.191717	-1.44409
1224	MCCLUNG_DELTA_FOSB_TARGETS_8WK	0.0454545	0.189927	-1.44406
1225	RAO_BOUND_BY_SALL4_ISOFORM_B	0.00134659	0.0144632	-1.44396
1226	WELCSH_BRCA1_TARGETS_UP	0.00797968	0.0556657	-1.4438
1227	MONNIER_POSTRADIATION_TUMOR_ESCAPE_DN	0.00275129	0.0253093	-1.44358
1228	BIOCARTA_UCALPAIN_PATHWAY	0.0671642	0.237747	-1.44232
1229	REACTOME_SYNTHESIS_SECRETION_AND_INACTIVATION_OF_GLUCAGON_LIKE_PEPTIDE_1_GLP_1	0.0703422	0.244781	-1.44198
1230	WP_ARYL_HYDROCARBON_RECEPTOR_PATHWAY_WP2873	0.0612245	0.224176	-1.44172
1231	KEGG_REGULATION_OF_ACTIN_CYTOSKELETON	0.00744365	0.0527341	-1.44148
1232	CHEN_ETV5_TARGETS_TESTIS	0.0709091	0.244895	-1.44124
1233	PID_HIF1_TFPATHWAY	0.0473773	0.193245	-1.44121
1234	DEBIASI_APOPTOSIS_BY_REOVIRUS_INFECTION_DN	0.00447385	0.0366156	-1.44049
1235	BALLIF_DEVELOPMENTAL_DISABILITY_P16_P12_DELETION	0.0799257	0.261082	-1.44007
1236	BIOCARTA_SKP2E2F_PATHWAY	0.0671642	0.237747	-1.43972
1237	LEE_LIVER_CANCER_HEPATOBLAST	0.0741445	0.250411	-1.43959
1238	WP_TCA_CYCLE_AKA_KREBS_OR_CITRIC_ACID_CYCLE	0.0892532	0.2815	-1.43877
1239	PID_NCADHERIN_PATHWAY	0.0502793	0.19931	-1.4384
1240	WP_EXTRACELLULAR_VESICLES_IN_THE_CROSSTALK_OF_CARDIAC_CELLS	0.075188	0.252307	-1.43825
1241	REACTOME_SIGNALING_BY_MET	0.0306883	0.141857	-1.43719
1242	YAO_TEMPORAL_RESPONSE_TO_PROGESTERONE_CLUSTER_12	0.0306883	0.141857	-1.43647
1243	WP_PENTOSE_PHOSPHATE_METABOLISM	0.0777577	0.25693	-1.4362
1244	MYLLYKANGAS_AMPLIFICATION_HOT_SPOT_27	0.0686456	0.240562	-1.43591
1245	RICKMAN_TUMOR_DIFFERENTIATED_WELL_VS_POORLY_DN	0.00299655	0.0268608	-1.43528
1246	REACTOME_INCRETIN_SYNTHESIS_SECRETION_AND_INACTIVATION	0.0770677	0.255791	-1.43524
1247	ACEVEDO_LIVER_CANCER_UP	3.78927e-05	0.000747941	-1.435
1248	PHESSE_TARGETS_OF_APC_AND_MBD2_UP	0.0686456	0.240562	-1.43469
1249	WESTON_VEGFA_TARGETS_3HR	0.0530822	0.206139	-1.43466
1250	HASINA_NOL7_TARGETS_UP	0.085389	0.274209	-1.43449
1251	MCBRYAN_PUBERTAL_BREAST_5_6WK_UP	0.0193503	0.102913	-1.43416
1252	REACTOME_GP1B_IX_V_ACTIVATION_SIGNALLING	0.0686456	0.240562	-1.43411
1253	ASTON_MAJOR_DEPRESSIVE_DISORDER_DN	0.0143512	0.084953	-1.43407
1254	WP_HEMATOPOIETIC_STEM_CELL_DIFFERENTIATION	0.0537634	0.208188	-1.43386
1255	REACTOME_RESPONSE_TO_ELEVATED_PLATELET_CYTOSOLIC_CA2	0.0307411	0.141857	-1.43358
1256	BLANCO_MELO_COVID19_BRONCHIAL_EPITHELIAL_CELLS_SARS_COV_2_INFECTION_DN	0.047619	0.193627	-1.43352
1257	ONO_AML1_TARGETS_DN	0.0645756	0.232029	-1.43333
1258	MOOTHA_FFA_OXYDATION	0.0673953	0.238282	-1.43254
1259	MAYBURD_RESPONSE_TO_L663536_DN	0.0507614	0.200125	-1.43238
1260	DORMOY_ELAVL1_TARGETS	0.0746269	0.250903	-1.43208
1261	VERRECCHIA_RESPONSE_TO_TGFB1_C1	0.0881801	0.279299	-1.43201
1262	WP_FOXP3_IN_COVID19	0.0686456	0.240562	-1.43168
1263	WP_NANOMATERIAL_INDUCED_APOPTOSIS	0.0892532	0.2815	-1.43151
1264	REACTOME_CHAPERONE_MEDIATED_AUTOPHAGY	0.076779	0.255444	-1.43126
1265	REACTOME_PECAM1_INTERACTIONS	0.0690299	0.241483	-1.43119
1266	REACTOME_EXTRA_NUCLEAR_ESTROGEN_SIGNALING	0.0307297	0.141857	-1.4311
1267	REACTOME_APOBEC3G_MEDIATED_RESISTANCE_TO_HIV_1_INFECTION	0.0557621	0.212939	-1.43097
1268	CHIANG_LIVER_CANCER_SUBCLASS_PROLIFERATION_DN	0.017885	0.0983528	-1.43094
1269	WP_REGULATION_OF_ACTIN_CYTOSKELETON	0.016439	0.0927087	-1.43077
1270	BURTON_ADIPOGENESIS_9	0.0257988	0.125896	-1.43039
1271	REACTOME_GAP_JUNCTION_ASSEMBLY	0.076779	0.255444	-1.43037
1272	JINESH_BLEBBISHIELD_TO_IMMUNE_CELL_FUSION_PBSHMS_UP	0.00312523	0.0277638	-1.43012
1273	BIOCARTA_PGC1A_PATHWAY	0.081749	0.265353	-1.42951
1274	TERAMOTO_OPN_TARGETS_CLUSTER_6	0.0701107	0.24469	-1.42941
1275	RUAN_RESPONSE_TO_TNF_DN	0.0308339	0.142151	-1.42913
1276	REACTOME_MATURATION_OF_SARS_COV_1_SPIKE_PROTEIN	0.0576208	0.216705	-1.42905
1277	WILLIAMS_ESR2_TARGETS_UP	0.0729927	0.24835	-1.42896
1278	PID_CDC42_REG_PATHWAY	0.0627306	0.22815	-1.42876
1279	MEISSNER_NPC_HCP_WITH_H3K4ME2_AND_H3K27ME3	0.00983002	0.0644629	-1.42863
1280	REACTOME_FATTY_ACID_METABOLISM	0.0136123	0.0817976	-1.42851
1281	KYNG_ENVIRONMENTAL_STRESS_RESPONSE_NOT_BY_4NQO_IN_OLD	0.0708955	0.244895	-1.42849
1282	NUTT_GBM_VS_AO_GLIOMA_UP	0.0472028	0.193245	-1.42772
1283	LIU_IL13_MEMORY_MODEL_UP	0.0910816	0.284332	-1.42771
1284	SHIN_B_CELL_LYMPHOMA_CLUSTER_8	0.0634058	0.229207	-1.42685
1285	MARSON_FOXP3_TARGETS_UP	0.0466321	0.192503	-1.42673
1286	WONG_ADULT_TISSUE_STEM_MODULE	0.000327273	0.00450548	-1.42641
1287	REACTOME_MAPK3_ERK1_ACTIVATION	0.0833333	0.269241	-1.42639
1288	MATSUDA_NATURAL_KILLER_DIFFERENTIATION	0.00165037	0.0169911	-1.42637
1289	HELLER_HDAC_TARGETS_UP	0.00459972	0.0373318	-1.42587
1290	HAHTOLA_SEZARY_SYNDROM_UP	0.0408633	0.177541	-1.42563
1291	AMBROSINI_FLAVOPIRIDOL_TREATMENT_TP53	0.0185068	0.10029	-1.4254
1292	MARTINEZ_RESPONSE_TO_TRABECTEDIN_DN	0.00613359	0.0458366	-1.42497
1293	ACOSTA_PROLIFERATION_INDEPENDENT_MYC_TARGETS_DN	0.0304863	0.141644	-1.42458
1294	REACTOME_SIGNALING_BY_RHO_GTPASES_MIRO_GTPASES_AND_RHOBTB3	0.000214687	0.00316769	-1.42457
1295	REACTOME_CYTOPROTECTION_BY_HMOX1	0.0207364	0.107393	-1.42453
1296	REACTOME_SIGNALING_BY_FGFR3_FUSIONS_IN_CANCER	0.0746269	0.250903	-1.4245
1297	YUAN_ZNF143_PARTNERS	0.0748175	0.25126	-1.42411
1298	PEDERSEN_METASTASIS_BY_ERBB2_ISOFORM_7	0.00245593	0.02311	-1.42385
1299	KEGG_PATHWAYS_IN_CANCER	0.00705251	0.0508343	-1.42341
1300	FLOTHO_PEDIATRIC_ALL_THERAPY_RESPONSE_DN	0.066787	0.237128	-1.42287
1301	GROSS_HYPOXIA_VIA_HIF1A_DN	0.0227268	0.114518	-1.42274
1302	SCHAEFFER_PROSTATE_DEVELOPMENT_48HR_UP	0.00419894	0.0349074	-1.42269
1303	REACTOME_COPI_DEPENDENT_GOLGI_TO_ER_RETROGRADE_TRAFFIC	0.0227663	0.114539	-1.42258
1304	REACTOME_INTRAFLAGELLAR_TRANSPORT	0.0547009	0.210101	-1.42247
1305	POMEROY_MEDULLOBLASTOMA_DESMOPLASIC_VS_CLASSIC_DN	0.0527211	0.205137	-1.42246
1306	REACTOME_TRANSCRIPTIONAL_REGULATION_BY_RUNX3	0.0353302	0.157755	-1.42236
1307	WP_MITOCHONDRIAL_COMPLEX_III_ASSEMBLY	0.082397	0.266794	-1.4214
1308	PLASARI_NFIC_TARGETS_BASAL_UP	0.0818182	0.265353	-1.42112
1309	BIOCARTA_PLK3_PATHWAY	0.0723562	0.247598	-1.4211
1310	REACTOME_LOSS_OF_MECP2_BINDING_ABILITY_TO_THE_NCOR_SMRT_COMPLEX	0.0753676	0.252539	-1.42094
1311	SEMENZA_HIF1_TARGETS	0.0705009	0.244895	-1.42077
1312	MATZUK_OVULATION	0.0948767	0.289585	-1.42064
1313	KYNG_RESPONSE_TO_H2O2_VIA_ERCC6_UP	0.0558659	0.213199	-1.42057
1314	GAUSSMANN_MLL_AF4_FUSION_TARGETS_F_UP	0.0171452	0.095785	-1.42037
1315	GREENBAUM_E2A_TARGETS_DN	0.0874525	0.278162	-1.41987
1316	ZHU_CMV_8_HR_DN	0.0565068	0.214137	-1.41888
1317	WEST_ADRENOCORTICAL_TUMOR_MARKERS_UP	0.0719557	0.246652	-1.41856
1318	KIM_ALL_DISORDERS_OLIGODENDROCYTE_NUMBER_CORR_UP	0.000148877	0.002354	-1.41843
1319	NADLER_OBESITY_DN	0.0641248	0.230965	-1.41836
1320	ENGELMANN_CANCER_PROGENITORS_DN	0.0512821	0.201777	-1.41824
1321	MIKKELSEN_PLURIPOTENT_STATE_UP	0.0886076	0.280207	-1.41761
1322	REACTOME_ESTROGEN_DEPENDENT_NUCLEAR_EVENTS_DOWNSTREAM_OF_ESR_MEMBRANE_SIGNALING	0.0818182	0.265353	-1.41742
1323	KANNAN_TP53_TARGETS_DN	0.0765027	0.255052	-1.41731
1324	GARGALOVIC_RESPONSE_TO_OXIDIZED_PHOSPHOLIPIDS_LIGHTYELLOW_UP	0.0892193	0.2815	-1.41693
1325	MARZEC_IL2_SIGNALING_UP	0.0363617	0.161034	-1.41675
1326	TOMLINS_PROSTATE_CANCER_DN	0.0596491	0.221792	-1.41669
1327	PETRETTO_HEART_MASS_QTL_CIS_DN	0.0765027	0.255052	-1.41659
1328	YAMASHITA_LIVER_CANCER_WITH_EPCAM_UP	0.0564103	0.213907	-1.41657
1329	DANG_REGULATED_BY_MYC_UP	0.0344597	0.155382	-1.41612
1330	MATZUK_POSTIMPLANTATION_AND_POSTPARTUM	0.0783582	0.258205	-1.41601
1331	DIAZ_CHRONIC_MYELOGENOUS_LEUKEMIA_UP	1.25258e-06	3.66012e-05	-1.416
1332	KEGG_PATHOGENIC_ESCHERICHIA_COLI_INFECTION	0.0561224	0.213363	-1.41584
1333	WP_PATHOGENIC_ESCHERICHIA_COLI_INFECTION	0.0561224	0.213363	-1.41584
1334	GAJATE_RESPONSE_TO_TRABECTEDIN_UP	0.0561224	0.213363	-1.41554
1335	WAKABAYASHI_ADIPOGENESIS_PPARG_RXRA_BOUND_36HR	0.0168912	0.0948103	-1.41549
1336	RIGGINS_TAMOXIFEN_RESISTANCE_DN	0.0125282	0.076828	-1.41505
1337	REACTOME_CREB3_FACTORS_ACTIVATE_GENES	0.0790441	0.259585	-1.41501
1338	BILANGES_SERUM_SENSITIVE_GENES	0.034793	0.156176	-1.41469
1339	KEGG_RENIN_ANGIOTENSIN_SYSTEM	0.0723562	0.247598	-1.41389
1340	MIKHAYLOVA_OXIDATIVE_STRESS_RESPONSE_VIA_VHL_UP	0.0790441	0.259585	-1.41384
1341	REACTOME_GAP_JUNCTION_TRAFFICKING_AND_REGULATION	0.0708955	0.244895	-1.41371
1342	BURTON_ADIPOGENESIS_8	0.0379741	0.167058	-1.41369
1343	GROSS_ELK3_TARGETS_UP	0.0735294	0.249437	-1.41316
1344	GENTILE_UV_HIGH_DOSE_DN	0.00537128	0.0415282	-1.41307
1345	PID_AVB3_OPN_PATHWAY	0.0727612	0.248129	-1.41258
1346	BENPORATH_ES_WITH_H3K27ME3	0.000418516	0.00555629	-1.41257
1347	REACTOME_ADP_SIGNALLING_THROUGH_P2Y_PURINOCEPTOR_12	0.082397	0.266794	-1.41212
1348	WP_FGF23_SIGNALING_IN_HYPOPHOSPHATEMIC_RICKETS_AND_RELATED_DISORDERS	0.0929368	0.286748	-1.41192
1349	RODWELL_AGING_KIDNEY_UP	0.00211849	0.0208167	-1.41119
1350	REACTOME_G_ALPHA_S_SIGNALLING_EVENTS	0.0439189	0.18507	-1.41072
1351	PLASARI_TGFB1_TARGETS_10HR_UP	0.0181612	0.0992632	-1.41068
1352	TESAR_ALK_TARGETS_EPISC_3D_UP	0.0613383	0.224318	-1.41068
1353	BHATI_G2M_ARREST_BY_2METHOXYESTRADIOL_UP	0.0328076	0.149215	-1.41056
1354	TERAMOTO_OPN_TARGETS_CLUSTER_3	0.0790441	0.259585	-1.41055
1355	CHYLA_CBFA2T3_TARGETS_UP	0.00912559	0.0611209	-1.41038
1356	TOOKER_GEMCITABINE_RESISTANCE_DN	0.0217912	0.111118	-1.40998
1357	PID_UPA_UPAR_PATHWAY	0.0757856	0.253512	-1.40986
1358	KANG_FLUOROURACIL_RESISTANCE_UP	0.0872727	0.278051	-1.40974
1359	MAHADEVAN_IMATINIB_RESISTANCE_UP	0.0883459	0.279676	-1.40973
1360	REACTOME_UPTAKE_AND_FUNCTION_OF_DIPHTHERIA_TOXIN	0.0922242	0.285518	-1.40951
1361	CHARAFE_BREAST_CANCER_BASAL_VS_MESENCHYMAL_DN	0.0598291	0.221792	-1.40943
1362	KEGG_TGF_BETA_SIGNALING_PATHWAY	0.0441426	0.185306	-1.40933
1363	LOPEZ_MBD_TARGETS	4.34243e-05	0.000840429	-1.40882
1364	REACTOME_NCAM_SIGNALING_FOR_NEURITE_OUT_GROWTH	0.0595238	0.221625	-1.40774
1365	WP_OVERLAP_BETWEEN_SIGNAL_TRANSDUCTION_PATHWAYS_CONTRIBUTING_TO_LMNA_LAMINOPATHIES	0.0598291	0.221792	-1.40738
1366	JECHLINGER_EPITHELIAL_TO_MESENCHYMAL_TRANSITION_UP	0.0609137	0.22345	-1.407
1367	REACTOME_METABOLISM_OF_RNA	0.000374161	0.0050461	-1.407
1368	WU_HBX_TARGETS_2_DN	0.0947955	0.289584	-1.40631
1369	MCBRYAN_PUBERTAL_BREAST_3_4WK_UP	0.0208956	0.107964	-1.40603
1370	HINATA_NFKB_TARGETS_FIBROBLAST_UP	0.0441426	0.185306	-1.40585
1371	DELYS_THYROID_CANCER_DN	0.0139317	0.0827982	-1.40531
1372	REACTOME_DEVELOPMENTAL_BIOLOGY	0.000207041	0.00310874	-1.40531
1373	WANG_BARRETTS_ESOPHAGUS_AND_ESOPHAGUS_CANCER_UP	0.0842697	0.271677	-1.40516
1374	LIU_CMYB_TARGETS_UP	0.0187324	0.101145	-1.40487
1375	CHIARADONNA_NEOPLASTIC_TRANSFORMATION_KRAS_DN	0.0196852	0.1041	-1.40472
1376	WP_UREA_CYCLE_AND_RELATED_DISEASES	0.0940325	0.288829	-1.40443
1377	REACTOME_TRANSPORT_OF_NUCLEOSIDES_AND_FREE_PURINE_AND_PYRIMIDINE_BASES_ACROSS_THE_PLASMA_MEMBRANE	0.0905797	0.283512	-1.40431
1378	REACTOME_SIGNALING_BY_FGFR4_IN_DISEASE	0.0947955	0.289584	-1.4042
1379	REACTOME_TRIF_MEDIATED_PROGRAMMED_CELL_DEATH	0.0808824	0.26332	-1.40418
1380	REACTOME_INHIBITION_OF_REPLICATION_INITIATION_OF_DAMAGED_DNA_BY_RB1_E2F1	0.104364	0.305258	-1.40339
1381	CREIGHTON_ENDOCRINE_THERAPY_RESISTANCE_4	0.0066312	0.0485609	-1.40318
1382	DAZARD_UV_RESPONSE_CLUSTER_G6	0.0191772	0.102565	-1.40295
1383	REACTOME_EGFR_DOWNREGULATION	0.0742754	0.250427	-1.40255
1384	BIOCARTA_HER2_PATHWAY	0.0912409	0.284332	-1.40246
1385	PANGAS_TUMOR_SUPPRESSION_BY_SMAD1_AND_SMAD5_UP	0.0150656	0.0874452	-1.40202
1386	DAVICIONI_RHABDOMYOSARCOMA_PAX_FOXO1_FUSION_DN	0.0816327	0.265184	-1.40201
1387	KIM_ALL_DISORDERS_DURATION_CORR_DN	0.0211374	0.108715	-1.40178
1388	AMIT_EGF_RESPONSE_240_HELA	0.0569948	0.215302	-1.40177
1389	KYNG_ENVIRONMENTAL_STRESS_RESPONSE_NOT_BY_4NQO_IN_WS	0.0738007	0.249958	-1.40174
1390	CERVERA_SDHB_TARGETS_1_UP	0.0226329	0.114238	-1.40163
1391	RASHI_RESPONSE_TO_IONIZING_RADIATION_6	0.0590219	0.220031	-1.40159
1392	PILON_KLF1_TARGETS_UP	0.00458613	0.0373235	-1.40118
1393	CAFFAREL_RESPONSE_TO_THC_24HR_5_UP	0.0633147	0.229148	-1.40061
1394	REACTOME_SIGNALING_BY_EGFR	0.0603448	0.222184	-1.40038
1395	LEI_HOXC8_TARGETS_UP	0.0853432	0.274209	-1.40024
1396	LI_INDUCED_T_TO_NATURAL_KILLER_UP	0.0117237	0.0733314	-1.4002
1397	ZHU_SKIL_TARGETS_UP	0.088015	0.279222	-1.40015
1398	IRITANI_MAD1_TARGETS_DN	0.0603448	0.222184	-1.39983
1399	LI_DCP2_BOUND_MRNA	0.0344167	0.155305	-1.39934
1400	REACTOME_REGULATION_OF_TP53_ACTIVITY	0.0181078	0.0991999	-1.39898
1401	WP_PROTEASOME_DEGRADATION	0.0642978	0.231309	-1.39864
1402	REACTOME_SUMOYLATION	0.0149115	0.0870593	-1.39863
1403	KIM_WT1_TARGETS_8HR_DN	0.026013	0.126432	-1.39822
1404	REACTOME_GLOBAL_GENOME_NUCLEOTIDE_EXCISION_REPAIR_GG_NER	0.0448446	0.187724	-1.39811
1405	REACTOME_CYCLIN_D_ASSOCIATED_EVENTS_IN_G1	0.0603448	0.222184	-1.39809
1406	SABATES_COLORECTAL_ADENOMA_DN	0.025869	0.126088	-1.39794
1407	REACTOME_VIRAL_MESSENGER_RNA_SYNTHESIS	0.0603448	0.222184	-1.39794
1408	WP_MITOCHONDRIAL_COMPLEX_I_ASSEMBLY_MODEL_OXPHOS_SYSTEM	0.0575916	0.216705	-1.39779
1409	DANG_BOUND_BY_MYC	0.00011842	0.00197137	-1.39769
1410	MULLIGHAN_MLL_SIGNATURE_1_UP	0.00378442	0.0324122	-1.39718
1411	LI_CYTIDINE_ANALOG_PATHWAY	0.098513	0.296217	-1.39662
1412	LIM_MAMMARY_STEM_CELL_UP	0.00522068	0.0407336	-1.39558
1413	CONRAD_STEM_CELL	0.0797101	0.261068	-1.39543
1414	MALIK_REPRESSED_BY_ESTROGEN	0.0951493	0.289972	-1.39536
1415	RAY_TARGETS_OF_P210_BCR_ABL_FUSION_UP	0.0951493	0.289972	-1.39465
1416	REACTOME_PEPTIDE_HORMONE_METABOLISM	0.0659898	0.235972	-1.39454
1417	WANG_ESOPHAGUS_CANCER_PROGRESSION_UP	0.0994575	0.297937	-1.3944
1418	REACTOME_PTK6_PROMOTES_HIF1A_STABILIZATION	0.0724907	0.247774	-1.394
1419	REACTOME_ADRENOCEPTORS	0.0724907	0.247774	-1.39398
1420	BIOCARTA_PTEN_PATHWAY	0.0938086	0.288541	-1.39354
1421	MARTORIATI_MDM4_TARGETS_FETAL_LIVER_UP	0.014231	0.0843252	-1.39347
1422	REACTOME_G_PROTEIN_BETA_GAMMA_SIGNALLING	0.0797101	0.261068	-1.39323
1423	REACTOME_RAC1_GTPASE_CYCLE	0.0177395	0.0980032	-1.39208
1424	REACTOME_NEGATIVE_REGULATION_OF_NMDA_RECEPTOR_MEDIATED_NEURONAL_TRANSMISSION	0.0977444	0.295164	-1.39201
1425	REACTOME_INACTIVATION_OF_CSF3_G_CSF_SIGNALING	0.0910747	0.284332	-1.39163
1426	ELVIDGE_HYPOXIA_UP	0.0155995	0.0892406	-1.39153
1427	KANG_AR_TARGETS_DN	0.104089	0.304902	-1.39141
1428	TSUDA_ALVEOLAR_SOFT_PART_SARCOMA	0.105072	0.306727	-1.39125
1429	REACTOME_FCERI_MEDIATED_NF_KB_ACTIVATION	0.0502872	0.19931	-1.39119
1430	REACTOME_PHOSPHATE_BOND_HYDROLYSIS_BY_NUDT_PROTEINS	0.103074	0.30357	-1.39105
1431	REACTOME_THROMBOXANE_SIGNALLING_THROUGH_TP_RECEPTOR	0.1	0.298348	-1.39089
1432	KEGG_TRYPTOPHAN_METABOLISM	0.0831793	0.26892	-1.39079
1433	REACTOME_SYNTHESIS_OF_IP3_AND_IP4_IN_THE_CYTOSOL	0.0900735	0.28319	-1.39051
1434	REACTOME_NUCLEAR_IMPORT_OF_REV_PROTEIN	0.0860215	0.275389	-1.38957
1435	WP_MAMMALIAN_DISORDER_OF_SEXUAL_DEVELOPMENT	0.104089	0.304902	-1.38927
1436	WP_DISORDERS_OF_FOLATE_METABOLISM_AND_TRANSPORT	0.104364	0.305258	-1.38917
1437	PID_FGF_PATHWAY	0.0627178	0.22815	-1.38896
1438	WP_INFLUENCE_OF_LAMINOPATHIES_ON_WNT_SIGNALING	0.0707635	0.244895	-1.38896
1439	KEGG_SULFUR_METABOLISM	0.104089	0.304902	-1.38887
1440	RICKMAN_HEAD_AND_NECK_CANCER_A	0.0479452	0.194467	-1.38838
1441	HASLINGER_B_CLL_WITH_MUTATED_VH_GENES	0.0977444	0.295164	-1.3882
1442	KEGG_PROGESTERONE_MEDIATED_OOCYTE_MATURATION	0.0420969	0.180923	-1.38782
1443	WP_TRANSSULFURATION_AND_ONECARBON_METABOLISM	0.0871985	0.277963	-1.38772
1444	GERHOLD_RESPONSE_TO_TZD_DN	0.102612	0.302657	-1.38756
1445	HOSHIDA_LIVER_CANCER_SURVIVAL_UP	0.0664395	0.23687	-1.38753
1446	DE_YY1_TARGETS_UP	0.102612	0.302657	-1.38751
1447	MARZEC_IL2_SIGNALING_DN	0.0848708	0.273025	-1.38718
1448	GRAESSMANN_APOPTOSIS_BY_DOXORUBICIN_DN	7.23842e-07	2.22413e-05	-1.38711
1449	REACTOME_ASYMMETRIC_LOCALIZATION_OF_PCP_PROTEINS	0.04811	0.194619	-1.38709
1450	SCIAN_CELL_CYCLE_TARGETS_OF_TP53_AND_TP73_UP	0.0919118	0.28506	-1.38703
1451	LOPEZ_MBD_TARGETS_IMPRINTED_AND_X_LINKED	0.0996241	0.297937	-1.38666
1452	REACTOME_NOTCH3_ACTIVATION_AND_TRANSMISSION_OF_SIGNAL_TO_THE_NUCLEUS	0.0919118	0.28506	-1.38616
1453	WP_AMPLIFICATION_AND_EXPANSION_OF_ONCOGENIC_PATHWAYS_AS_METASTATIC_TRAITS	0.0996241	0.297937	-1.38614
1454	SA_FAS_SIGNALING	0.0946197	0.289584	-1.38583
1455	REACTOME_INTERACTIONS_OF_VPR_WITH_HOST_CELLULAR_PROTEINS	0.070568	0.244895	-1.38496
1456	WP_OREXIN_RECEPTOR_PATHWAY	0.0197817	0.104445	-1.38446
1457	WU_HBX_TARGETS_2_UP	0.0985401	0.296217	-1.38404
1458	LIU_PROSTATE_CANCER_DN	0.00643494	0.0475325	-1.38395
1459	REACTOME_GLUCAGON_TYPE_LIGAND_RECEPTORS	0.0994371	0.297937	-1.38377
1460	WOO_LIVER_CANCER_RECURRENCE_UP	0.0435823	0.184551	-1.38365
1461	REACTOME_POSTMITOTIC_NUCLEAR_PORE_COMPLEX_NPC_REFORMATION	0.0855019	0.274209	-1.38349
1462	WP_UREA_CYCLE_AND_ASSOCIATED_PATHWAYS	0.103636	0.304782	-1.38305
1463	PETROVA_PROX1_TARGETS_DN	0.0702055	0.244781	-1.38243
1464	SANSOM_WNT_PATHWAY_REQUIRE_MYC	0.0681431	0.23993	-1.38242
1465	SCHLINGEMANN_SKIN_CARCINOGENESIS_TPA_DN	0.102612	0.302657	-1.38232
1466	KANG_GLIS3_TARGETS	0.102612	0.302657	-1.38191
1467	YAO_TEMPORAL_RESPONSE_TO_PROGESTERONE_CLUSTER_8	0.0662021	0.236237	-1.38189
1468	REACTOME_SUMOYLATION_OF_SUMOYLATION_PROTEINS	0.0830325	0.268706	-1.38113
1469	REACTOME_ASSEMBLY_AND_CELL_SURFACE_PRESENTATION_OF_NMDA_RECEPTORS	0.0909091	0.284168	-1.38063
1470	TSENG_ADIPOGENIC_POTENTIAL_DN	0.0913978	0.284354	-1.38038
1471	WP_NUCLEAR_RECEPTORS_METAPATHWAY	0.0191273	0.102565	-1.38037
1472	BERENJENO_TRANSFORMED_BY_RHOA_FOREVER_DN	0.0940959	0.288829	-1.37996
1473	MOHANKUMAR_HOXA1_TARGETS_DN	0.0351156	0.157386	-1.37987
1474	REACTOME_SIGNALING_BY_NOTCH	0.020901	0.107964	-1.37973
1475	SLEBOS_HEAD_AND_NECK_CANCER_WITH_HPV_UP	0.0559322	0.213315	-1.37948
1476	KOKKINAKIS_METHIONINE_DEPRIVATION_48HR_UP	0.0437323	0.184748	-1.37944
1477	BENPORATH_EED_TARGETS	0.000928833	0.0108352	-1.37934
1478	DIRMEIER_LMP1_RESPONSE_LATE_UP	0.0680272	0.239663	-1.37879
1479	NUTT_GBM_VS_AO_GLIOMA_DN	0.0757315	0.253473	-1.37865
1480	REACTOME_SUMOYLATION_OF_DNA_DAMAGE_RESPONSE_AND_REPAIR_PROTEINS	0.0488951	0.19614	-1.37854
1481	RORIE_TARGETS_OF_EWSR1_FLI1_FUSION_DN	0.0940959	0.288829	-1.37836
1482	REACTOME_INFECTIOUS_DISEASE	0.000595691	0.00749138	-1.3781
1483	PEREZ_TP53_AND_TP63_TARGETS	0.018266	0.0993298	-1.37808
1484	ITO_PTTG1_TARGETS_UP	0.107807	0.312111	-1.37794
1485	TSENG_IRS1_TARGETS_DN	0.0309149	0.142414	-1.37792
1486	REACTOME_NCAM1_INTERACTIONS	0.0904059	0.283512	-1.37792
1487	WP_MITOCHONDRIAL_LONG_CHAIN_FATTY_ACID_BETAOXIDATION	0.101124	0.300647	-1.37774
1488	IVANOVA_HEMATOPOIESIS_MATURE_CELL	0.0152041	0.0876386	-1.37766
1489	OUELLET_CULTURED_OVARIAN_CANCER_INVASIVE_VS_LMP_UP	0.0557432	0.212939	-1.37762
1490	BOHN_PRIMARY_IMMUNODEFICIENCY_SYNDROM_UP	0.0769231	0.255596	-1.377
1491	REACTOME_TRANSLESION_SYNTHESIS_BY_POLK	0.105066	0.306727	-1.37674
1492	REACTOME_TRAF6_MEDIATED_INDUCTION_OF_TAK1_COMPLEX_WITHIN_TLR4_COMPLEX	0.108209	0.312365	-1.37634
1493	BENPORATH_MYC_TARGETS_WITH_EBOX	0.0203456	0.1062	-1.37626
1494	WP_INTERACTIONS_BETWEEN_LOXL4_AND_OXIDATIVE_STRESS_PATHWAY	0.108209	0.312365	-1.37615
1495	SHEN_SMARCA2_TARGETS_DN	0.0423012	0.181017	-1.37588
1496	REACTOME_DUAL_INCISION_IN_GG_NER	0.0662021	0.236237	-1.37581
1497	DAIRKEE_CANCER_PRONE_RESPONSE_BPA_E2	0.0421797	0.181017	-1.37481
1498	SCHRAETS_MLL_TARGETS_DN	0.105455	0.307541	-1.37433
1499	BIOCARTA_ALK_PATHWAY	0.0884477	0.27985	-1.37393
1500	HAMAI_APOPTOSIS_VIA_TRAIL_UP	0.000590578	0.00744278	-1.37384
1501	BRUINS_UVC_RESPONSE_LATE	5.97123e-05	0.00110542	-1.37362
1502	XU_GH1_AUTOCRINE_TARGETS_UP	0.0243814	0.121114	-1.37361
1503	REACTOME_ERBB2_ACTIVATES_PTK6_SIGNALING	0.104779	0.306322	-1.37357
1504	BLALOCK_ALZHEIMERS_DISEASE_INCIPIENT_UP	0.00613616	0.0458366	-1.37318
1505	HORIUCHI_WTAP_TARGETS_UP	0.0107767	0.0688446	-1.3731
1506	WP_ENDOTHELIN_PATHWAYS	0.0869565	0.277637	-1.37299
1507	REACTOME_RELEASE_OF_APOPTOTIC_FACTORS_FROM_THE_MITOCHONDRIA	0.115732	0.325569	-1.37263
1508	WP_ENDOCHONDRAL_OSSIFICATION	0.071066	0.245011	-1.3726
1509	WP_ENDOCHONDRAL_OSSIFICATION_WITH_SKELETAL_DYSPLASIAS	0.071066	0.245011	-1.3726
1510	RUAN_RESPONSE_TO_TNF_TROGLITAZONE_DN	0.0922509	0.285518	-1.37257
1511	WP_AIRWAY_SMOOTH_MUSCLE_CELL_CONTRACTION	0.110266	0.316769	-1.37237
1512	MEISSNER_NPC_HCP_WITH_H3K4ME2	0.0052295	0.0407428	-1.37236
1513	CHIN_BREAST_CANCER_COPY_NUMBER_UP	0.0974265	0.294531	-1.37201
1514	WP_CCL18_SIGNALING_PATHWAY	0.0857664	0.27472	-1.37142
1515	HILLION_HMGA1B_TARGETS	0.0430293	0.182951	-1.3711
1516	REACTOME_INTERLEUKIN_4_AND_INTERLEUKIN_13_SIGNALING	0.04612	0.191457	-1.37107
1517	REACTOME_TP53_REGULATES_TRANSCRIPTION_OF_CASPASE_ACTIVATORS_AND_CASPASES	0.117537	0.328939	-1.37106
1518	BIOCARTA_BARD1_PATHWAY	0.103896	0.304902	-1.37065
1519	BROWNE_HCMV_INFECTION_14HR_DN	0.00936416	0.0621601	-1.37056
1520	CHUNG_BLISTER_CYTOTOXICITY_DN	0.0899471	0.282942	-1.37033
1521	WP_PHOSPHODIESTERASES_IN_NEURONAL_FUNCTION	0.0922509	0.285518	-1.36987
1522	REACTOME_RHOBTB2_GTPASE_CYCLE	0.101103	0.300647	-1.36924
1523	LEE_LIVER_CANCER_E2F1_DN	0.0912409	0.284332	-1.36917
1524	WP_BMP_SIGNALING_IN_EYELID_DEVELOPMENT	0.109665	0.315957	-1.36903
1525	GAVIN_FOXP3_TARGETS_CLUSTER_P4	0.0430293	0.182951	-1.3689
1526	JOSEPH_RESPONSE_TO_SODIUM_BUTYRATE_DN	0.0770548	0.255791	-1.36829
1527	REACTOME_RHOC_GTPASE_CYCLE	0.0461538	0.191457	-1.36793
1528	MARTENS_TRETINOIN_RESPONSE_DN	0.000585552	0.00741077	-1.36749
1529	REACTOME_TRANSCRIPTION_OF_E2F_TARGETS_UNDER_NEGATIVE_CONTROL_BY_P107_RBL1_AND_P130_RBL2_IN_COMPLEX_WITH_HDAC1	0.110487	0.316957	-1.36743
1530	HESS_TARGETS_OF_HOXA9_AND_MEIS1_UP	0.0543294	0.209417	-1.36667
1531	REACTOME_AGGREPHAGY	0.0917108	0.284733	-1.36666
1532	REACTOME_TRANSCRIPTIONAL_REGULATION_BY_TP53	0.00498662	0.0394234	-1.36642
1533	BURTON_ADIPOGENESIS_6	0.0248086	0.122624	-1.36639
1534	LANDIS_ERBB2_BREAST_PRENEOPLASTIC_UP	0.121673	0.336233	-1.36582
1535	HANN_RESISTANCE_TO_BCL2_INHIBITOR_UP	0.102941	0.303328	-1.36561
1536	SIG_PIP3_SIGNALING_IN_B_LYMPHOCYTES	0.0983302	0.296217	-1.36557
1537	COLLER_MYC_TARGETS_DN	0.0929368	0.286748	-1.36555
1538	VECCHI_GASTRIC_CANCER_ADVANCED_VS_EARLY_DN	0.0478632	0.194355	-1.36542
1539	RIZ_ERYTHROID_DIFFERENTIATION_HBZ	0.0905797	0.283512	-1.36529
1540	MOOTHA_TCA	0.113806	0.322279	-1.36488
1541	REACTOME_APOPTOSIS_INDUCED_DNA_FRAGMENTATION	0.117647	0.329092	-1.36429
1542	LANDIS_ERBB2_BREAST_TUMORS_65_UP	0.109091	0.314454	-1.36416
1543	WP_PROTEOGLYCAN_BIOSYNTHESIS	0.113806	0.322279	-1.36406
1544	TSUNODA_CISPLATIN_RESISTANCE_UP	0.121442	0.336026	-1.36404
1545	ROY_WOUND_BLOOD_VESSEL_UP	0.0874126	0.278162	-1.36382
1546	MAHAJAN_RESPONSE_TO_IL1A_UP	0.0752137	0.252307	-1.3632
1547	REACTOME_ACETYLCHOLINE_BINDING_AND_DOWNSTREAM_EVENTS	0.0947955	0.289584	-1.36281
1548	REACTOME_PRESYNAPTIC_NICOTINIC_ACETYLCHOLINE_RECEPTORS	0.0947955	0.289584	-1.36281
1549	NAKAMURA_METASTASIS_MODEL_DN	0.0934744	0.287822	-1.36264
1550	BIOCARTA_KREB_PATHWAY	0.113173	0.321563	-1.36237
1551	APPIERTO_RESPONSE_TO_FENRETINIDE_DN	0.0704467	0.244895	-1.36191
1552	REACTOME_METABOLISM_OF_AMINO_ACIDS_AND_DERIVATIVES	0.00823777	0.0568493	-1.36182
1553	BRIDEAU_IMPRINTED_GENES	0.0831889	0.26892	-1.36177
1554	WP_NUCLEAR_RECEPTORS	0.0942699	0.288987	-1.36133
1555	BEIER_GLIOMA_STEM_CELL_UP	0.101476	0.301244	-1.36105
1556	WP_CHOLESTEROL_BIOSYNTHESIS_WITH_SKELETAL_DYSPLASIAS	0.123162	0.33817	-1.36078
1557	MARTINEZ_RB1_TARGETS_UP	0.00136544	0.0145606	-1.36046
1558	KANG_AR_TARGETS_UP	0.114662	0.323473	-1.36034
1559	NIKOLSKY_BREAST_CANCER_17P11_AMPLICON	0.118738	0.331201	-1.36012
1560	SAKAI_TUMOR_INFILTRATING_MONOCYTES_DN	0.051458	0.201986	-1.36007
1561	WP_NSP1_FROM_SARSCOV2_INHIBITS_TRANSLATION_INITIATION_IN_THE_HOST_CELL	0.121951	0.336551	-1.36003
1562	JAZAERI_BREAST_CANCER_BRCA1_VS_BRCA2_UP	0.0843373	0.271749	-1.35994
1563	RAGHAVACHARI_PLATELET_SPECIFIC_GENES	0.0732984	0.249106	-1.35926
1564	WANG_CLASSIC_ADIPOGENIC_TARGETS_OF_PPARG	0.121951	0.336551	-1.35922
1565	REACTOME_POLB_DEPENDENT_LONG_PATCH_BASE_EXCISION_REPAIR	0.123162	0.33817	-1.35888
1566	GARY_CD5_TARGETS_DN	0.00443857	0.0363938	-1.3588
1567	LIU_VMYB_TARGETS_UP	0.0485733	0.195111	-1.3587
1568	COULOUARN_TEMPORAL_TGFB1_SIGNATURE_DN	0.0321612	0.146794	-1.35866
1569	PID_PS1_PATHWAY	0.0836299	0.269761	-1.35857
1570	BROWNE_HCMV_INFECTION_12HR_DN	0.0537262	0.208188	-1.35838
1571	QI_PLASMACYTOMA_UP	0.0292203	0.137368	-1.35832
1572	KEGG_AXON_GUIDANCE	0.0345772	0.155558	-1.35732
1573	REACTOME_DISEASES_OF_METABOLISM	0.0255541	0.125167	-1.35712
1574	WP_22Q112_COPY_NUMBER_VARIATION_SYNDROME	0.05	0.1987	-1.35698
1575	REACTOME_PYRUVATE_METABOLISM	0.0942029	0.288987	-1.35663
1576	HUANG_GATA2_TARGETS_UP	0.0434783	0.184334	-1.35586
1577	WP_KYNURENINE_PATHWAY_AND_LINKS_TO_CELL_SENESCENCE	0.119403	0.332584	-1.35569
1578	HUANG_FOXA2_TARGETS_DN	0.0912477	0.284332	-1.35531
1579	LANDIS_ERBB2_BREAST_PRENEOPLASTIC_DN	0.0782313	0.25793	-1.35489
1580	WP_IMATINIB_AND_CHRONIC_MYELOID_LEUKEMIA	0.11985	0.332962	-1.35477
1581	STEGER_ADIPOGENESIS_UP	0.132246	0.352716	-1.35466
1582	MCBRYAN_PUBERTAL_BREAST_4_5WK_DN	0.0234749	0.117296	-1.35457
1583	MCCLUNG_DELTA_FOSB_TARGETS_2WK	0.0970018	0.293666	-1.35425
1584	REACTOME_COOPERATION_OF_PDCL_PHLP1_AND_TRIC_CCT_IN_G_PROTEIN_BETA_FOLDING	0.102612	0.302657	-1.35419
1585	ONKEN_UVEAL_MELANOMA_UP	0.00084913	0.0101844	-1.35416
1586	WP_INTEGRINMEDIATED_CELL_ADHESION	0.0517241	0.202847	-1.35406
1587	WP_MEVALONATE_ARM_OF_CHOLESTEROL_BIOSYNTHESIS_PATHWAY	0.125237	0.341197	-1.35398
1588	WU_SILENCED_BY_METHYLATION_IN_BLADDER_CANCER	0.100358	0.299118	-1.35396
1589	PID_AR_PATHWAY	0.074266	0.250427	-1.35391
1590	RAMALHO_STEMNESS_UP	0.020102	0.105575	-1.3539
1591	XU_HGF_TARGETS_INDUCED_BY_AKT1_48HR_UP	0.132246	0.352716	-1.35389
1592	ZHAN_EARLY_DIFFERENTIATION_GENES_UP	0.128391	0.347249	-1.35383
1593	KOYAMA_SEMA3B_TARGETS_DN	0.0122884	0.0755997	-1.35367
1594	SNIJDERS_AMPLIFIED_IN_HEAD_AND_NECK_TUMORS	0.0912477	0.284332	-1.35364
1595	ADDYA_ERYTHROID_DIFFERENTIATION_BY_HEMIN	0.0677966	0.239275	-1.35341
1596	MIKKELSEN_NPC_HCP_WITH_H3K27ME3	0.0238522	0.118783	-1.35331
1597	WELCSH_BRCA1_TARGETS_DN	0.0404485	0.176124	-1.35285
1598	REACTOME_CILIUM_ASSEMBLY	0.0268214	0.129211	-1.35261
1599	REACTOME_MOLECULES_ASSOCIATED_WITH_ELASTIC_FIBRES	0.0998152	0.298095	-1.3523
1600	REACTOME_CYTOSOLIC_SULFONATION_OF_SMALL_MOLECULES	0.121723	0.336233	-1.35197
1601	VARELA_ZMPSTE24_TARGETS_DN	0.112132	0.319666	-1.35185
1602	GROSS_HYPOXIA_VIA_HIF1A_UP	0.0433276	0.183826	-1.35169
1603	MYLLYKANGAS_AMPLIFICATION_HOT_SPOT_15	0.122449	0.337114	-1.35131
1604	REACTOME_BRANCHED_CHAIN_AMINO_ACID_CATABOLISM	0.114391	0.323169	-1.35109
1605	KEGG_ALPHA_LINOLENIC_ACID_METABOLISM	0.134058	0.355164	-1.351
1606	WP_APOPTOSISRELATED_NETWORK_DUE_TO_ALTERED_NOTCH3_IN_OVARIAN_CANCER	0.0803419	0.261847	-1.35074
1607	SUZUKI_RESPONSE_TO_TSA_AND_DECITABINE_1A	0.121269	0.335912	-1.35064
1608	SCHLOSSER_MYC_TARGETS_AND_SERUM_RESPONSE_DN	0.079932	0.261082	-1.35062
1609	MOOTHA_PGC	0.00493612	0.03918	-1.35043
1610	REACTOME_MECP2_REGULATES_TRANSCRIPTION_OF_NEURONAL_LIGANDS	0.10223	0.302657	-1.35041
1611	BIOCARTA_VITCB_PATHWAY	0.125	0.341018	-1.35027
1612	REACTOME_ADORA2B_MEDIATED_ANTI_INFLAMMATORY_CYTOKINES_PRODUCTION	0.0714286	0.245127	-1.35018
1613	JIANG_HYPOXIA_CANCER	0.0777202	0.25693	-1.34953
1614	CASTELLANO_NRAS_TARGETS_DN	0.124535	0.340686	-1.34946
1615	RUTELLA_RESPONSE_TO_HGF_UP	0.00972678	0.064124	-1.34943
1616	REACTOME_EXPORT_OF_VIRAL_RIBONUCLEOPROTEINS_FROM_NUCLEUS	0.0967153	0.293096	-1.34918
1617	BIOCARTA_CELL2CELL_PATHWAY	0.12616	0.343239	-1.34902
1618	LIU_PROSTATE_CANCER_UP	0.0495726	0.197925	-1.34884
1619	LANG_MYB_FAMILY_TARGETS	0.107607	0.311834	-1.34876
1620	WP_PHOTODYNAMIC_THERAPYINDUCED_AP1_SURVIVAL_SIGNALING	0.0862069	0.275834	-1.3487
1621	WP_MAMMARY_GLAND_DEVELOPMENT_PATHWAY_PUBERTY_STAGE_2_OF_4	0.125	0.341018	-1.34832
1622	GAUSSMANN_MLL_AF4_FUSION_TARGETS_A_UP	0.0270828	0.129984	-1.34804
1623	REACTOME_DISEASES_OF_GLYCOSYLATION	0.0393701	0.171805	-1.34797
1624	ZHAN_MULTIPLE_MYELOMA_MF_UP	0.0949721	0.289728	-1.34771
1625	REACTOME_TFAP2A_ACTS_AS_A_TRANSCRIPTIONAL_REPRESSOR_DURING_RETINOIC_ACID_INDUCED_CELL_DIFFERENTIATION	0.104089	0.304902	-1.34765
1626	SHIN_B_CELL_LYMPHOMA_CLUSTER_3	0.12758	0.345683	-1.34706
1627	BOSCO_TH1_CYTOTOXIC_MODULE	0.0871795	0.277963	-1.34689
1628	DORSAM_HOXA9_TARGETS_UP	0.0985401	0.296217	-1.34659
1629	REACTOME_GAP_JUNCTION_DEGRADATION	0.136622	0.360129	-1.34643
1630	AIYAR_COBRA1_TARGETS_UP	0.108209	0.312365	-1.3452
1631	LU_AGING_BRAIN_UP	0.0184839	0.100257	-1.34465
1632	JISON_SICKLE_CELL_DISEASE_UP	0.0353904	0.157906	-1.34462
1633	PID_SYNDECAN_3_PATHWAY	0.136622	0.360129	-1.34426
1634	SCHAEFFER_PROSTATE_DEVELOPMENT_48HR_DN	0.0146698	0.0860698	-1.34409
1635	WP_OMEGA3_OMEGA6_FATTY_ACID_SYNTHESIS	0.129278	0.348472	-1.34406
1636	MULLIGHAN_NPM1_MUTATED_SIGNATURE_2_DN	0.0726644	0.248083	-1.34363
1637	LIAN_LIPA_TARGETS_6M	0.0985401	0.296217	-1.3435
1638	REACTOME_PRC2_METHYLATES_HISTONES_AND_DNA	0.129278	0.348472	-1.34309
1639	ZHAN_VARIABLE_EARLY_DIFFERENTIATION_GENES_DN	0.108209	0.312365	-1.34299
1640	PID_ERBB1_RECEPTOR_PROXIMAL_PATHWAY	0.10582	0.308188	-1.34297
1641	MARTINEZ_TP53_TARGETS_UP	0.00401353	0.0339357	-1.34265
1642	AIYAR_COBRA1_TARGETS_DN	0.107807	0.312111	-1.3426
1643	REACTOME_SIGNALING_BY_NUCLEAR_RECEPTORS	0.0305583	0.141647	-1.34233
1644	DESERT_PERIPORTAL_HEPATOCELLULAR_CARCINOMA_SUBCLASS_UP	0.0568966	0.215067	-1.34194
1645	VALK_AML_WITH_11Q23_REARRANGED	0.126866	0.344531	-1.34147
1646	CROMER_TUMORIGENESIS_DN	0.131332	0.351536	-1.34144
1647	CAFFAREL_RESPONSE_TO_THC_24HR_5_DN	0.0901361	0.283237	-1.34103
1648	REACTOME_TCR_SIGNALING	0.0506108	0.200125	-1.34087
1649	KYNG_WERNER_SYNDROM_AND_NORMAL_AGING_DN	0.0268567	0.129211	-1.34012
1650	PODAR_RESPONSE_TO_ADAPHOSTIN_DN	0.127341	0.345263	-1.34011
1651	LIAO_METASTASIS	0.00423337	0.0350488	-1.33995
1652	KAYO_AGING_MUSCLE_UP	0.0281745	0.13361	-1.33932
1653	REACTOME_DOWNREGULATION_OF_ERBB2_SIGNALING	0.106498	0.309223	-1.33921
1654	SANSOM_APC_TARGETS_REQUIRE_MYC	0.0191708	0.102565	-1.3392
1655	RASHI_RESPONSE_TO_IONIZING_RADIATION_5	0.0484429	0.19511	-1.33896
1656	NIKOLSKY_BREAST_CANCER_7P22_AMPLICON	0.111111	0.317818	-1.33895
1657	KYNG_ENVIRONMENTAL_STRESS_RESPONSE_DN	0.131179	0.351283	-1.3389
1658	ENK_UV_RESPONSE_EPIDERMIS_UP	0.0129629	0.0785283	-1.33889
1659	JIANG_VHL_TARGETS	0.0575916	0.216705	-1.33886
1660	KEGG_INTESTINAL_IMMUNE_NETWORK_FOR_IGA_PRODUCTION	0.133829	0.354873	-1.33837
1661	RAMPON_ENRICHED_LEARNING_ENVIRONMENT_LATE_UP	0.142336	0.368737	-1.33833
1662	MANN_RESPONSE_TO_AMIFOSTINE_DN	0.137681	0.361231	-1.33748
1663	THEILGAARD_NEUTROPHIL_AT_SKIN_WOUND_DN	0.0185779	0.100493	-1.33747
1664	REACTOME_PTK6_REGULATES_CELL_CYCLE	0.111524	0.318541	-1.33731
1665	BIOCARTA_BARRESTIN_SRC_PATHWAY	0.140417	0.365918	-1.33698
1666	WP_SPHINGOLIPID_METABOLISM_IN_SENESCENCE	0.110906	0.317536	-1.33656
1667	MURATA_VIRULENCE_OF_H_PILORI	0.131179	0.351283	-1.33619
1668	REACTOME_PROGRAMMED_CELL_DEATH	0.0257239	0.125689	-1.33581
1669	BIOCARTA_LDL_PATHWAY	0.111524	0.318541	-1.33569
1670	WP_GENES_TARGETED_BY_MIRNAS_IN_ADIPOCYTES	0.131725	0.35232	-1.33563
1671	KIM_BIPOLAR_DISORDER_OLIGODENDROCYTE_DENSITY_CORR_UP	0.002428	0.0229735	-1.33555
1672	SU_PLACENTA	0.130597	0.350671	-1.335
1673	BIOCARTA_NKT_PATHWAY	0.145221	0.372969	-1.33449
1674	WP_SELECTIVE_EXPRESSION_OF_CHEMOKINE_RECEPTORS_DURING_TCELL_POLARIZATION	0.145221	0.372969	-1.33449
1675	IZADPANAH_STEM_CELL_ADIPOSE_VS_BONE_DN	0.0538194	0.208188	-1.33433
1676	LIM_MAMMARY_LUMINAL_MATURE_DN	0.0571924	0.215911	-1.33415
1677	BIOCARTA_FBW7_PATHWAY	0.139493	0.363902	-1.33377
1678	WAKASUGI_HAVE_ZNF143_BINDING_SITES	0.0915371	0.284639	-1.33331
1679	REACTOME_O_GLYCOSYLATION_OF_TSR_DOMAIN_CONTAINING_PROTEINS	0.138434	0.362567	-1.33331
1680	FOURNIER_ACINAR_DEVELOPMENT_EARLY_DN	0.135624	0.358357	-1.33298
1681	REACTOME_G_BETA_GAMMA_SIGNALLING_THROUGH_CDC42	0.131086	0.351283	-1.33285
1682	FONTAINE_THYROID_TUMOR_UNCERTAIN_MALIGNANCY_DN	0.136961	0.360129	-1.33279
1683	WP_TP53_NETWORK	0.136961	0.360129	-1.33263
1684	REICHERT_G1S_REGULATORS_AS_PI3K_TARGETS	0.133581	0.354688	-1.33263
1685	HADDAD_T_LYMPHOCYTE_AND_NK_PROGENITOR_DN	0.110906	0.317536	-1.33262
1686	MCCOLLUM_GELDANAMYCIN_RESISTANCE_DN	0.1171	0.328465	-1.33253
1687	REACTOME_TELOMERE_C_STRAND_SYNTHESIS_INITIATION	0.136882	0.360129	-1.33233
1688	BASSO_B_LYMPHOCYTE_NETWORK	0.0439932	0.18507	-1.33224
1689	CHEBOTAEV_GR_TARGETS_DN	0.0497427	0.19795	-1.33218
1690	REACTOME_CELLULAR_RESPONSES_TO_STIMULI	0.00268335	0.0248377	-1.33113
1691	AZARE_STAT3_TARGETS	0.134686	0.356354	-1.33082
1692	RIZKI_TUMOR_INVASIVENESS_3D_DN	0.0325007	0.148004	-1.33049
1693	BIOCARTA_EGFR_SMRTE_PATHWAY	0.147388	0.375341	-1.33043
1694	PID_TCPTP_PATHWAY	0.103986	0.304902	-1.33004
1695	PID_INTEGRIN5_PATHWAY	0.136882	0.360129	-1.32957
1696	HU_ANGIOGENESIS_UP	0.138182	0.362067	-1.32931
1697	BERENJENO_TRANSFORMED_BY_RHOA_REVERSIBLY_UP	0.145221	0.372969	-1.32914
1698	GAUSSMANN_MLL_AF4_FUSION_TARGETS_C_UP	0.0413223	0.178883	-1.32909
1699	IM_SREBF1A_TARGETS	0.120818	0.334819	-1.32884
1700	WP_GPCRS_CLASS_B_SECRETINLIKE	0.147388	0.375341	-1.3287
1701	NIKOLSKY_BREAST_CANCER_7Q21_Q22_AMPLICON	0.087108	0.277963	-1.32839
1702	WP_ID_SIGNALING_PATHWAY	0.139098	0.363158	-1.32835
1703	SHEPARD_BMYB_MORPHOLINO_UP	0.0282213	0.133638	-1.32742
1704	WP_KIT_RECEPTOR_SIGNALING_PATHWAY	0.0932642	0.287609	-1.32734
1705	VERHAAK_GLIOBLASTOMA_PRONEURAL	0.0420875	0.180923	-1.32733
1706	WIERENGA_STAT5A_TARGETS_DN	0.0507614	0.200125	-1.32653
1707	REACTOME_RORA_ACTIVATES_GENE_EXPRESSION	0.142077	0.368507	-1.32618
1708	NOUSHMEHR_GBM_SOMATIC_MUTATED	0.148423	0.376452	-1.32582
1709	MOOTHA_MITOCHONDRIA	0.00897978	0.0604841	-1.32579
1710	REACTOME_TRANSCRIPTIONAL_REGULATION_BY_SMALL_RNAS	0.0893471	0.2815	-1.32552
1711	REACTOME_ERBB2_REGULATES_CELL_MOTILITY	0.152985	0.383653	-1.3255
1712	ABRAHAM_ALPC_VS_MULTIPLE_MYELOMA_UP	0.142077	0.368507	-1.3255
1713	REACTOME_TRANSPORT_OF_THE_SLBP_DEPENDANT_MATURE_MRNA	0.114638	0.323473	-1.32541
1714	SCHLESINGER_H3K27ME3_IN_NORMAL_AND_METHYLATED_IN_CANCER	0.150278	0.378778	-1.32493
1715	ZHOU_INFLAMMATORY_RESPONSE_LIVE_DN	0.0211168	0.108715	-1.32454
1716	PID_SHP2_PATHWAY	0.0957265	0.290987	-1.32412
1717	REACTOME_TGF_BETA_RECEPTOR_SIGNALING_IN_EMT_EPITHELIAL_TO_MESENCHYMAL_TRANSITION	0.132463	0.352977	-1.32376
1718	JAZAG_TGFB1_SIGNALING_UP	0.0641248	0.230965	-1.32281
1719	REACTOME_ANTI_INFLAMMATORY_RESPONSE_FAVOURING_LEISHMANIA_PARASITE_INFECTION	0.0607639	0.223175	-1.32254
1720	NAKAYAMA_SOFT_TISSUE_TUMORS_PCA2_DN	0.0957265	0.290987	-1.32239
1721	REACTOME_TRANSPORT_OF_MATURE_MRNAS_DERIVED_FROM_INTRONLESS_TRANSCRIPTS	0.101549	0.301311	-1.32236
1722	PEART_HDAC_PROLIFERATION_CLUSTER_DN	0.0756014	0.25318	-1.32233
1723	REACTOME_MEIOSIS	0.0952381	0.290094	-1.32212
1724	MARIADASON_REGULATED_BY_HISTONE_ACETYLATION_DN	0.111876	0.319088	-1.32209
1725	REACTOME_REGULATION_OF_PTEN_STABILITY_AND_ACTIVITY	0.0779661	0.257275	-1.32192
1726	REACTOME_LYSINE_CATABOLISM	0.14684	0.375188	-1.32181
1727	SMID_BREAST_CANCER_RELAPSE_IN_BRAIN_UP	0.143911	0.371206	-1.32171
1728	REACTOME_HIV_LIFE_CYCLE	0.0469799	0.193245	-1.32128
1729	REACTOME_RESPONSE_OF_EIF2AK4_GCN2_TO_AMINO_ACID_DEFICIENCY	0.0634648	0.229281	-1.3212
1730	REACTOME_ADRENALINE_NORADRENALINE_INHIBITS_INSULIN_SECRETION	0.143911	0.371206	-1.32067
1731	WP_CHROMOSOMAL_AND_MICROSATELLITE_INSTABILITY_IN_COLORECTAL_CANCER	0.0740103	0.250241	-1.32056
1732	REACTOME_ACTIVATED_NTRK2_SIGNALS_THROUGH_RAS	0.145221	0.372969	-1.32013
1733	MCBRYAN_PUBERTAL_BREAST_6_7WK_UP	0.0473856	0.193245	-1.31985
1734	REACTOME_NONSENSE_MEDIATED_DECAY_NMD	0.060241	0.222184	-1.31968
1735	SANSOM_APC_MYC_TARGETS	0.0436174	0.184551	-1.31967
1736	MAHAJAN_RESPONSE_TO_IL1A_DN	0.0797963	0.261068	-1.3195
1737	FOROUTAN_TGFB_EMT_DN	0.0803419	0.261847	-1.31914
1738	WALLACE_JAK2_TARGETS_UP	0.147273	0.375341	-1.31904
1739	DITTMER_PTHLH_TARGETS_DN	0.0814941	0.265044	-1.31883
1740	DEN_INTERACT_WITH_LCA5	0.119565	0.332584	-1.31868
1741	LEIN_ASTROCYTE_MARKERS	0.160584	0.395718	-1.31855
1742	REACTOME_TYSND1_CLEAVES_PEROXISOMAL_PROTEINS	0.145221	0.372969	-1.31838
1743	WP_NEPHROGENESIS	0.130112	0.350218	-1.31767
1744	WP_NAD_METABOLISM_SIRTUINS_AND_AGING	0.158582	0.392081	-1.3176
1745	REACTOME_SENSING_OF_DNA_DOUBLE_STRAND_BREAKS	0.151899	0.381571	-1.31732
1746	ICHIBA_GRAFT_VERSUS_HOST_DISEASE_35D_UP	0.0740103	0.250241	-1.31713
1747	REACTOME_SYNTHESIS_OF_BILE_ACIDS_AND_BILE_SALTS_VIA_27_HYDROXYCHOLESTEROL	0.150362	0.378829	-1.31711
1748	REACTOME_SUMOYLATION_OF_UBIQUITINYLATION_PROTEINS	0.110526	0.316957	-1.31669
1749	REACTOME_TRANSCRIPTION_COUPLED_NUCLEOTIDE_EXCISION_REPAIR_TC_NER	0.0632479	0.229148	-1.31663
1750	REACTOME_PRESYNAPTIC_FUNCTION_OF_KAINATE_RECEPTORS	0.136704	0.360129	-1.31651
1751	BLANCO_MELO_COVID19_SARS_COV_2_INFECTION_A594_ACE2_EXPRESSING_CELLS_DN	0.0797963	0.261068	-1.31626
1752	WP_REGUCALCIN_IN_PROXIMAL_TUBULE_EPITHELIAL_KIDNEY_CELLS	0.119565	0.332584	-1.31623
1753	JOHANSSON_BRAIN_CANCER_EARLY_VS_LATE_DN	0.113597	0.321994	-1.31615
1754	ZWANG_EGF_PERSISTENTLY_DN	0.0974359	0.294531	-1.3156
1755	LIU_VAV3_PROSTATE_CARCINOGENESIS_UP	0.113014	0.32141	-1.31529
1756	REACTOME_GRB2_EVENTS_IN_ERBB2_SIGNALING	0.152416	0.382549	-1.31507
1757	KASLER_HDAC7_TARGETS_1_DN	0.138577	0.36275	-1.31486
1758	ZWANG_TRANSIENTLY_UP_BY_2ND_EGF_PULSE_ONLY	0.00281049	0.0256959	-1.31476
1759	LIANG_HEMATOPOIESIS_STEM_CELL_NUMBER_LARGE_VS_TINY_UP	0.120438	0.333921	-1.31435
1760	LEIN_CEREBELLUM_MARKERS	0.0913884	0.284354	-1.31409
1761	BRUINS_UVC_RESPONSE_VIA_TP53_GROUP_B	0.0100483	0.0655339	-1.31402
1762	MARTINEZ_RB1_AND_TP53_TARGETS_UP	0.00531018	0.0412161	-1.31389
1763	BURTON_ADIPOGENESIS_10	0.12616	0.343239	-1.31362
1764	SIG_BCR_SIGNALING_PATHWAY	0.110526	0.316957	-1.31356
1765	REACTOME_ADP_SIGNALLING_THROUGH_P2Y_PURINOCEPTOR_1	0.162409	0.398075	-1.31355
1766	REACTOME_RUNX1_REGULATES_TRANSCRIPTION_OF_GENES_INVOLVED_IN_DIFFERENTIATION_OF_MYELOID_CELLS	0.13197	0.35232	-1.31326
1767	REACTOME_TLR3_MEDIATED_TICAM1_DEPENDENT_PROGRAMMED_CELL_DEATH	0.13197	0.35232	-1.31265
1768	GROSS_HIF1A_TARGETS_DN	0.164234	0.400244	-1.31211
1769	WP_ALTERNATIVE_PATHWAY_OF_FETAL_ANDROGEN_SYNTHESIS	0.133829	0.354873	-1.31188
1770	RICKMAN_TUMOR_DIFFERENTIATED_MODERATELY_VS_POORLY_UP	0.0567986	0.214833	-1.31187
1771	MCLACHLAN_DENTAL_CARIES_DN	0.0968858	0.293464	-1.31127
1772	TONKS_TARGETS_OF_RUNX1_RUNX1T1_FUSION_SUSTAINDED_IN_ERYTHROCYTE_UP	0.117318	0.328715	-1.31126
1773	REACTOME_ACTIVATION_OF_NIMA_KINASES_NEK9_NEK6_NEK7	0.147059	0.375264	-1.31085
1774	KEGG_LONG_TERM_DEPRESSION	0.0986395	0.296217	-1.31022
1775	WEST_ADRENOCORTICAL_TUMOR_DN	0.00910655	0.061062	-1.30998
1776	WP_ALZHEIMERS_DISEASE	0.0351556	0.157448	-1.30979
1777	KEGG_MELANOMA	0.0964467	0.292431	-1.30977
1778	LANDIS_ERBB2_BREAST_TUMORS_65_DN	0.134328	0.355722	-1.30974
1779	REACTOME_SIGNALING_BY_ERBB2_IN_CANCER	0.147601	0.375684	-1.30959
1780	RAO_BOUND_BY_SALL4_ISOFORM_A	0.0598291	0.221792	-1.30927
1781	KOBAYASHI_EGFR_SIGNALING_6HR_DN	0.143657	0.37103	-1.30908
1782	BENPORATH_SUZ12_TARGETS	0.00611289	0.0457776	-1.30907
1783	REACTOME_PURINE_RIBONUCLEOSIDE_MONOPHOSPHATE_BIOSYNTHESIS	0.163043	0.398875	-1.30899
1784	SCHRAETS_MLL_TARGETS_UP	0.119565	0.332584	-1.3089
1785	REACTOME_ORGANELLE_BIOGENESIS_AND_MAINTENANCE	0.03619	0.160547	-1.30876
1786	WP_BIOTIN_METABOLISM_INCLUDING_IEMS	0.163043	0.398875	-1.30872
1787	KEGG_ADHERENS_JUNCTION	0.0865874	0.276755	-1.3085
1788	COLIN_PILOCYTIC_ASTROCYTOMA_VS_GLIOBLASTOMA_DN	0.166058	0.402301	-1.308
1789	REACTOME_SYNTHESIS_SECRETION_AND_INACTIVATION_OF_GLUCOSE_DEPENDENT_INSULINOTROPIC_POLYPEPTIDE_GIP	0.164855	0.401266	-1.30755
1790	REACTOME_ACTIVATED_NTRK3_SIGNALS_THROUGH_RAS	0.148897	0.37721	-1.30723
1791	BENPORATH_SOX2_TARGETS	0.00362417	0.0314007	-1.30699
1792	SHAFFER_IRF4_TARGETS_IN_ACTIVATED_DENDRITIC_CELL	0.113438	0.321994	-1.3066
1793	WANG_IMMORTALIZED_BY_HOXA9_AND_MEIS1_UP	0.165455	0.401864	-1.30655
1794	HOLLEMAN_VINCRISTINE_RESISTANCE_ALL_DN	0.166058	0.402301	-1.30628
1795	REACTOME_NEGATIVE_REGULATION_OF_TCF_DEPENDENT_SIGNALING_BY_WNT_LIGAND_ANTAGONISTS	0.16094	0.396432	-1.30613
1796	STAMBOLSKY_BOUND_BY_MUTATED_TP53	0.167286	0.403086	-1.30579
1797	REACTOME_DAP12_SIGNALING	0.166058	0.402301	-1.30553
1798	LEE_CALORIE_RESTRICTION_NEOCORTEX_DN	0.105983	0.308328	-1.30538
1799	BOYAULT_LIVER_CANCER_SUBCLASS_G6_DN	0.154135	0.385565	-1.30489
1800	SPIELMAN_LYMPHOBLAST_EUROPEAN_VS_ASIAN_2FC_UP	0.173507	0.411474	-1.30487
1801	SMITH_TERT_TARGETS_UP	0.0609137	0.22345	-1.30473
1802	FLECHNER_BIOPSY_KIDNEY_TRANSPLANT_REJECTED_VS_OK_UP	0.103741	0.304782	-1.30462
1803	WP_HIF1A_AND_PPARG_REGULATION_OF_GLYCOLYSIS	0.165121	0.401585	-1.30446
1804	PECE_MAMMARY_STEM_CELL_DN	0.0575296	0.216705	-1.3044
1805	JEON_SMAD6_TARGETS_UP	0.165455	0.401864	-1.30398
1806	LI_INDUCED_T_TO_NATURAL_KILLER_DN	0.067474	0.238419	-1.30373
1807	BLANCO_MELO_COVID19_SARS_COV_2_INFECTION_A594_ACE2_EXPRESSING_CELLS_RUXOLITINIB_DN	0.0964467	0.292431	-1.30372
1808	SPIRA_SMOKERS_LUNG_CANCER_UP	0.122263	0.336943	-1.30365
1809	WP_HIJACK_OF_UBIQUITINATION_BY_SARSCOV2	0.165121	0.401585	-1.3035
1810	REACTOME_RHOA_GTPASE_CYCLE	0.0586265	0.21905	-1.30325
1811	WP_ALZHEIMERS_DISEASE_AND_MIRNA_EFFECTS	0.0372739	0.16422	-1.30309
1812	GRYDER_PAX3FOXO1_ENHANCERS_IN_TADS	0.00121286	0.0133639	-1.30301
1813	FRIDMAN_SENESCENCE_UP	0.0893471	0.2815	-1.30289
1814	PID_INTEGRIN_A4B1_PATHWAY	0.139147	0.363158	-1.30239
1815	YANG_BREAST_CANCER_ESR1_LASER_DN	0.114983	0.324071	-1.30183
1816	MCBRYAN_TERMINAL_END_BUD_DN	0.14684	0.375188	-1.30158
1817	DACOSTA_UV_RESPONSE_VIA_ERCC3_TTD_UP	0.116928	0.328314	-1.30145
1818	BENPORATH_NANOG_TARGETS	0.00118035	0.0131238	-1.30072
1819	MINGUEZ_LIVER_CANCER_VASCULAR_INVASION_DN	0.177239	0.417432	-1.30069
1820	TONKS_TARGETS_OF_RUNX1_RUNX1T1_FUSION_ERYTHROCYTE_UP	0.0682594	0.240031	-1.30052
1821	REACTOME_RETINOID_CYCLE_DISEASE_EVENTS	0.14684	0.375188	-1.29975
1822	NAKAMURA_ADIPOGENESIS_LATE_DN	0.126629	0.344046	-1.29965
1823	REACTOME_NUCLEOTIDE_EXCISION_REPAIR	0.0682594	0.240031	-1.29955
1824	REACTOME_NOTCH1_INTRACELLULAR_DOMAIN_REGULATES_TRANSCRIPTION	0.111684	0.318692	-1.29926
1825	REACTOME_SIGNALING_BY_NOTCH1_PEST_DOMAIN_MUTANTS_IN_CANCER	0.107081	0.310614	-1.29924
1826	PID_ERBB_NETWORK_PATHWAY	0.166976	0.403086	-1.29912
1827	WAKABAYASHI_ADIPOGENESIS_PPARG_RXRA_BOUND_8D	0.00490548	0.0389888	-1.29898
1828	PID_INTEGRIN_A9B1_PATHWAY	0.149813	0.378277	-1.29881
1829	REACTOME_CASPASE_MEDIATED_CLEAVAGE_OF_CYTOSKELETAL_PROTEINS	0.18097	0.422879	-1.29881
1830	BIOCARTA_NPC_PATHWAY	0.172862	0.41104	-1.29875
1831	KEGG_ARRHYTHMOGENIC_RIGHT_VENTRICULAR_CARDIOMYOPATHY_ARVC	0.106239	0.308771	-1.29869
1832	WP_ARRHYTHMOGENIC_RIGHT_VENTRICULAR_CARDIOMYOPATHY	0.106239	0.308771	-1.29869
1833	PASQUALUCCI_LYMPHOMA_BY_GC_STAGE_DN	0.0612245	0.224176	-1.29854
1834	HINATA_NFKB_TARGETS_KERATINOCYTE_DN	0.174573	0.412948	-1.29841
1835	REACTOME_COMPLEX_I_BIOGENESIS	0.111498	0.318541	-1.29833
1836	MORI_SMALL_PRE_BII_LYMPHOCYTE_DN	0.0881356	0.279299	-1.29739
1837	PID_MYC_REPRESS_PATHWAY	0.104907	0.306544	-1.29703
1838	VICENT_METASTASIS_UP	0.18097	0.422879	-1.29702
1839	SHI_SPARC_TARGETS_UP	0.145221	0.372969	-1.297
1840	REACTOME_ESR_MEDIATED_SIGNALING	0.0587248	0.219198	-1.29675
1841	BERENJENO_TRANSFORMED_BY_RHOA_FOREVER_UP	0.148218	0.376128	-1.29643
1842	BOYLAN_MULTIPLE_MYELOMA_D_CLUSTER_DN	0.130354	0.350333	-1.29641
1843	REACTOME_CIRCADIAN_CLOCK	0.0916808	0.284733	-1.2962
1844	BILANGES_SERUM_RESPONSE_TRANSLATION	0.145522	0.37325	-1.29583
1845	HELLEBREKERS_SILENCED_DURING_TUMOR_ANGIOGENESIS	0.108997	0.314334	-1.29569
1846	REACTOME_ACTIVATION_OF_AMPK_DOWNSTREAM_OF_NMDARS	0.173358	0.411379	-1.29515
1847	CUI_TCF21_TARGETS_2_DN	0.00323283	0.0285495	-1.29466
1848	PEREZ_TP63_TARGETS	0.0332773	0.150849	-1.29462
1849	REACTOME_ANTIGEN_PROCESSING_CROSS_PRESENTATION	0.0677083	0.239105	-1.29441
1850	REACTOME_GOLGI_TO_ER_RETROGRADE_TRANSPORT	0.0651801	0.234052	-1.29417
1851	LUI_THYROID_CANCER_CLUSTER_3	0.133087	0.354166	-1.29414
1852	REACTOME_SEMAPHORIN_INTERACTIONS	0.106599	0.309365	-1.29399
1853	ACEVEDO_NORMAL_TISSUE_ADJACENT_TO_LIVER_TUMOR_DN	0.0299735	0.140025	-1.29398
1854	CLASPER_LYMPHATIC_VESSELS_DURING_METASTASIS_UP	0.153558	0.384443	-1.29369
1855	BILBAN_B_CLL_LPL_UP	0.110544	0.316957	-1.29364
1856	REACTOME_HEPARAN_SULFATE_HEPARIN_HS_GAG_METABOLISM	0.122378	0.337104	-1.29332
1857	MIKKELSEN_MEF_ICP_WITH_H3K4ME3_AND_H3K27ME3	0.164207	0.400244	-1.29323
1858	REACTOME_NGF_STIMULATED_TRANSCRIPTION	0.144404	0.371833	-1.29318
1859	RIZ_ERYTHROID_DIFFERENTIATION_12HR	0.13197	0.35232	-1.29299
1860	PID_GLYPICAN_1PATHWAY	0.162113	0.397841	-1.29221
1861	RODRIGUES_NTN1_TARGETS_DN	0.0732538	0.249096	-1.29169
1862	YAGI_AML_WITH_INV_16_TRANSLOCATION	0.0252899	0.124384	-1.29071
1863	BIOCARTA_PKC_PATHWAY	0.161765	0.397212	-1.29063
1864	IVANOVA_HEMATOPOIESIS_LATE_PROGENITOR	0.0105611	0.0679123	-1.29059
1865	WP_7OXOC_AND_7BETAHC_PATHWAYS	0.163934	0.400005	-1.29052
1866	YAMASHITA_LIVER_CANCER_STEM_CELL_UP	0.129983	0.350125	-1.2905
1867	LIM_MAMMARY_LUMINAL_PROGENITOR_UP	0.141527	0.36757	-1.2904
1868	WANG_ESOPHAGUS_CANCER_VS_NORMAL_DN	0.074266	0.250427	-1.29036
1869	WP_IL18_SIGNALING_PATHWAY	0.0565971	0.214343	-1.28973
1870	KIM_MYCL1_AMPLIFICATION_TARGETS_UP	0.190299	0.4368	-1.28967
1871	REACTOME_ROLE_OF_SECOND_MESSENGERS_IN_NETRIN_1_SIGNALING	0.163603	0.399524	-1.28918
1872	LEE_LIVER_CANCER_CIPROFIBRATE_DN	0.141527	0.36757	-1.28903
1873	WANG_LMO4_TARGETS_UP	0.0297415	0.139269	-1.28793
1874	FARMER_BREAST_CANCER_BASAL_VS_LULMINAL	0.0414013	0.179095	-1.28776
1875	HELLER_HDAC_TARGETS_DN	0.0432692	0.183709	-1.28761
1876	REACTOME_SEMA3A_PAK_DEPENDENT_AXON_REPULSION	0.180266	0.42206	-1.2876
1877	LI_WILMS_TUMOR_VS_FETAL_KIDNEY_2_DN	0.123924	0.339522	-1.28741
1878	LEE_LIVER_CANCER_MYC_E2F1_UP	0.126316	0.343507	-1.28739
1879	LENAOUR_DENDRITIC_CELL_MATURATION_UP	0.0854701	0.274209	-1.28721
1880	NAKAYAMA_SOFT_TISSUE_TUMORS_PCA1_UP	0.146209	0.374449	-1.28664
1881	REACTOME_REGULATION_OF_GLUCOKINASE_BY_GLUCOKINASE_REGULATORY_PROTEIN	0.158582	0.392081	-1.28637
1882	KEGG_GLYOXYLATE_AND_DICARBOXYLATE_METABOLISM	0.167293	0.403086	-1.28616
1883	REACTOME_RHOBTB1_GTPASE_CYCLE	0.154412	0.385932	-1.28614
1884	PARK_HSC_VS_MULTIPOTENT_PROGENITORS_UP	0.167293	0.403086	-1.286
1885	REACTOME_MAPK1_ERK2_ACTIVATION	0.183673	0.426354	-1.28588
1886	IBRAHIM_NRF1_DOWN	0.0671141	0.237747	-1.28582
1887	REACTOME_MAPK6_MAPK4_SIGNALING	0.0779896	0.257275	-1.28574
1888	BOYLAN_MULTIPLE_MYELOMA_C_UP	0.12892	0.348206	-1.28573
1889	HAHTOLA_CTCL_CUTANEOUS	0.176364	0.415864	-1.28488
1890	DUTERTRE_ESTRADIOL_RESPONSE_24HR_DN	0.0108917	0.069292	-1.2847
1891	GRAHAM_CML_DIVIDING_VS_NORMAL_QUIESCENT_DN	0.118044	0.329461	-1.28464
1892	KEGG_PROXIMAL_TUBULE_BICARBONATE_RECLAMATION	0.173004	0.41104	-1.28426
1893	BIOCARTA_PRION_PATHWAY	0.192164	0.439219	-1.28392
1894	DURAND_STROMA_NS_UP	0.0744501	0.250652	-1.28335
1895	REACTOME_ACTIVATION_OF_IRF3_IRF7_MEDIATED_BY_TBK1_IKK_EPSILON	0.159176	0.393224	-1.28305
1896	WP_NEUROINFLAMMATION_AND_GLUTAMATERGIC_SIGNALING	0.0855148	0.274209	-1.2828
1897	HARRIS_BRAIN_CANCER_PROGENITORS	0.151625	0.381204	-1.28249
1898	SCHLOSSER_MYC_AND_SERUM_RESPONSE_SYNERGY	0.153137	0.38371	-1.28219
1899	NAM_FXYD5_TARGETS_DN	0.157598	0.390621	-1.28204
1900	LEE_AGING_CEREBELLUM_UP	0.115993	0.325994	-1.28196
1901	LI_ADIPOGENESIS_BY_ACTIVATED_PPARG	0.174905	0.413405	-1.2818
1902	REACTOME_GAMMA_CARBOXYLATION_HYPUSINE_FORMATION_AND_ARYLSULFATASE_ACTIVATION	0.138686	0.36275	-1.28162
1903	SWEET_LUNG_CANCER_KRAS_UP	0.0388199	0.170151	-1.28127
1904	HOOI_ST7_TARGETS_DN	0.0774527	0.256926	-1.28116
1905	PID_ILK_PATHWAY	0.134483	0.355973	-1.28024
1906	BENPORATH_OCT4_TARGETS	0.0480769	0.194619	-1.28018
1907	WANG_SMARCE1_TARGETS_UP	0.0471545	0.193245	-1.28008
1908	ZHAN_EARLY_DIFFERENTIATION_GENES_DN	0.151625	0.381204	-1.28004
1909	HU_GENOTOXIN_ACTION_DIRECT_VS_INDIRECT_24HR	0.137457	0.360802	-1.28002
1910	REACTOME_PI_3K_CASCADE_FGFR4	0.19403	0.441623	-1.2798
1911	GU_PDEF_TARGETS_DN	0.173042	0.41104	-1.27918
1912	REACTOME_SYNTHESIS_OF_VERY_LONG_CHAIN_FATTY_ACYL_COAS	0.18	0.421769	-1.27902
1913	WP_ACUTE_VIRAL_MYOCARDITIS	0.103565	0.304782	-1.27893
1914	PID_HEDGEHOG_2PATHWAY	0.162921	0.398875	-1.27853
1915	TIEN_INTESTINE_PROBIOTICS_2HR_UP	0.144177	0.37157	-1.2782
1916	MARCHINI_TRABECTEDIN_RESISTANCE_DN	0.138112	0.362043	-1.27817
1917	XU_HGF_SIGNALING_NOT_VIA_AKT1_6HR	0.15704	0.389398	-1.27798
1918	HUMMEL_BURKITTS_LYMPHOMA_UP	0.151625	0.381204	-1.27798
1919	TAKAO_RESPONSE_TO_UVB_RADIATION_UP	0.0923077	0.285545	-1.27747
1920	ZHENG_GLIOBLASTOMA_PLASTICITY_DN	0.117347	0.328715	-1.27739
1921	SU_LIVER	0.166979	0.403086	-1.27731
1922	TAKEDA_TARGETS_OF_NUP98_HOXA9_FUSION_3D_DN	0.172932	0.41104	-1.27701
1923	BENPORATH_PRC2_TARGETS	0.0419907	0.180923	-1.2768
1924	NIKOLSKY_BREAST_CANCER_17Q11_Q21_AMPLICON	0.0834783	0.269476	-1.27671
1925	WANG_THOC1_TARGETS_DN	0.184061	0.426665	-1.27667
1926	REACTOME_HDL_ASSEMBLY	0.165428	0.401864	-1.27666
1927	SHETH_LIVER_CANCER_VS_TXNIP_LOSS_PAM4	0.0409165	0.177643	-1.27652
1928	RICKMAN_METASTASIS_DN	0.0473083	0.193245	-1.27651
1929	REACTOME_TRAFFICKING_AND_PROCESSING_OF_ENDOSOMAL_TLR	0.197761	0.44586	-1.27651
1930	MARTENS_BOUND_BY_PML_RARA_FUSION	0.0245513	0.121699	-1.27634
1931	REACTOME_REGULATION_OF_CHOLESTEROL_BIOSYNTHESIS_BY_SREBP_SREBF	0.123909	0.339522	-1.27555
1932	BENPORATH_ES_CORE_NINE	0.192029	0.439081	-1.27548
1933	LIU_SOX4_TARGETS_UP	0.0767918	0.255444	-1.27511
1934	REACTOME_DEFECTS_IN_BIOTIN_BTN_METABOLISM	0.191095	0.437991	-1.27501
1935	REACTOME_METABOLISM_OF_LIPIDS	0.0125568	0.076828	-1.27497
1936	NADERI_BREAST_CANCER_PROGNOSIS_DN	0.169776	0.406602	-1.27489
1937	NOJIMA_SFRP2_TARGETS_UP	0.14684	0.375188	-1.27447
1938	WP_NEOVASCULARISATION_PROCESSES	0.140511	0.365918	-1.27419
1939	PEDERSEN_METASTASIS_BY_ERBB2_ISOFORM_1	0.140511	0.365918	-1.27416
1940	SMIRNOV_RESPONSE_TO_IR_6HR_UP	0.066778	0.237128	-1.27405
1941	NEBEN_AML_WITH_FLT3_OR_NRAS_DN	0.185958	0.43015	-1.27376
1942	ONGUSAHA_TP53_TARGETS	0.142857	0.369445	-1.27352
1943	MUNSHI_MULTIPLE_MYELOMA_UP	0.105983	0.308328	-1.27339
1944	REACTOME_SYNTHESIS_OF_GDP_MANNOSE	0.169145	0.405907	-1.27313
1945	MOREAUX_MULTIPLE_MYELOMA_BY_TACI_DN	0.046281	0.191717	-1.27273
1946	REACTOME_BMAL1_CLOCK_NPAS2_ACTIVATES_CIRCADIAN_GENE_EXPRESSION	0.163043	0.398875	-1.27233
1947	WINTER_HYPOXIA_UP	0.0907534	0.283831	-1.27232
1948	ZHAN_V2_LATE_DIFFERENTIATION_GENES	0.145581	0.37325	-1.27213
1949	KEGG_ONE_CARBON_POOL_BY_FOLATE	0.174484	0.412948	-1.27162
1950	REACTOME_PEROXISOMAL_PROTEIN_IMPORT	0.117444	0.328832	-1.2712
1951	HANN_RESISTANCE_TO_BCL2_INHIBITOR_DN	0.154982	0.386708	-1.27119
1952	RICKMAN_HEAD_AND_NECK_CANCER_C	0.153439	0.384307	-1.27029
1953	MATTHEWS_AP1_TARGETS	0.178571	0.41908	-1.26987
1954	LINDVALL_IMMORTALIZED_BY_TERT_UP	0.126476	0.343785	-1.26984
1955	WP_GLYCOGEN_SYNTHESIS_AND_DEGRADATION	0.141577	0.36757	-1.26982
1956	ZHENG_RESPONSE_TO_ARSENITE_UP	0.20709	0.45746	-1.26953
1957	NIKOLSKY_BREAST_CANCER_11Q12_Q14_AMPLICON	0.0867347	0.277077	-1.26908
1958	MARIADASON_RESPONSE_TO_BUTYRATE_SULINDAC_6	0.143357	0.370416	-1.26899
1959	HOUNKPE_HOUSEKEEPING_GENES	0.00161789	0.0168018	-1.26854
1960	REACTOME_SIGNALING_BY_TGF_BETA_RECEPTOR_COMPLEX_IN_CANCER	0.180147	0.421948	-1.26841
1961	PID_ENDOTHELIN_PATHWAY	0.128162	0.346945	-1.26838
1962	PID_INTEGRIN_CS_PATHWAY	0.187273	0.432519	-1.26784
1963	WP_FLUOROACETIC_ACID_TOXICITY	0.191682	0.438624	-1.26747
1964	VANLOO_SP3_TARGETS_DN	0.109797	0.316184	-1.26712
1965	REACTOME_CS_DS_DEGRADATION	0.208955	0.458315	-1.26677
1966	GYORFFY_DOXORUBICIN_RESISTANCE	0.178506	0.41908	-1.26643
1967	DISTECHE_ESCAPED_FROM_X_INACTIVATION	0.193916	0.441611	-1.26642
1968	WP_METABOLIC_PATHWAY_OF_LDL_HDL_AND_TG_INCLUDING_DISEASES	0.208955	0.458315	-1.26637
1969	BIOCARTA_CARDIACEGF_PATHWAY	0.195817	0.443491	-1.26597
1970	WALLACE_PROSTATE_CANCER_UP	0.17603	0.415332	-1.26592
1971	WP_SULFATION_BIOTRANSFORMATION_REACTION	0.201087	0.450384	-1.26583
1972	MARCHINI_TRABECTEDIN_RESISTANCE_UP	0.189435	0.435826	-1.26528
1973	WP_MITOCHONDRIAL_COMPLEX_II_ASSEMBLY	0.198516	0.446976	-1.26503
1974	REACTOME_DISASSEMBLY_OF_THE_DESTRUCTION_COMPLEX_AND_RECRUITMENT_OF_AXIN_TO_THE_MEMBRANE	0.156134	0.388607	-1.26496
1975	GRABARCZYK_BCL11B_TARGETS_UP	0.117148	0.328465	-1.26495
1976	REACTOME_HCMV_INFECTION	0.0927835	0.286571	-1.26451
1977	VART_KSHV_INFECTION_ANGIOGENIC_MARKERS_UP	0.0962199	0.29204	-1.26449
1978	PID_EPO_PATHWAY	0.160517	0.395715	-1.26446
1979	WP_MIR517_RELATIONSHIP_WITH_ARCN1_AND_USP1	0.174721	0.413135	-1.26394
1980	BLANCO_MELO_HUMAN_PARAINFLUENZA_VIRUS_3_INFECTION_A594_CELLS_DN	0.123939	0.339522	-1.26309
1981	WP_GPCRS_OTHER	0.162313	0.398005	-1.26283
1982	WP_MICROTUBULE_CYTOSKELETON_REGULATION	0.142857	0.369445	-1.26253
1983	MURAKAMI_UV_RESPONSE_6HR_UP	0.160517	0.395715	-1.26243
1984	WP_CALCIUM_REGULATION_IN_CARDIAC_CELLS	0.0984183	0.296217	-1.26237
1985	WP_ESTROGEN_METABOLISM	0.206522	0.45746	-1.2623
1986	BERENJENO_TRANSFORMED_BY_RHOA_REVERSIBLY_DN	0.172101	0.409867	-1.26182
1987	LUI_THYROID_CANCER_CLUSTER_2	0.158348	0.391989	-1.26174
1988	REACTOME_RAC2_GTPASE_CYCLE	0.09375	0.28851	-1.26173
1989	LEE_LIVER_CANCER_MYC_DN	0.155109	0.386865	-1.26168
1990	DACOSTA_LOW_DOSE_UV_RESPONSE_VIA_ERCC3_XPCS_UP	0.204082	0.454184	-1.26156
1991	NADLER_OBESITY_UP	0.156357	0.388839	-1.26143
1992	CHAUHAN_RESPONSE_TO_METHOXYESTRADIOL_UP	0.142857	0.369445	-1.26134
1993	VANDESLUIS_COMMD1_TARGETS_GROUP_3_DN	0.170956	0.408444	-1.26017
1994	GARGALOVIC_RESPONSE_TO_OXIDIZED_PHOSPHOLIPIDS_BLACK_DN	0.210821	0.460088	-1.26014
1995	BURTON_ADIPOGENESIS_2	0.118846	0.331201	-1.25984
1996	YAGUE_PRETUMOR_DRUG_RESISTANCE_DN	0.210821	0.460088	-1.25983
1997	FONTAINE_PAPILLARY_THYROID_CARCINOMA_UP	0.133333	0.354347	-1.25941
1998	MIZUKAMI_HYPOXIA_UP	0.207792	0.457742	-1.25937
1999	PURBEY_TARGETS_OF_CTBP1_AND_SATB1_UP	0.113176	0.321563	-1.25932
[truncated: 3,962 more rows]
